# Supplementary material for: Comprehensive analysis of transcriptome characteristics and identification of TLK2 as a potential biomarker in dermatofibrosarcoma protuberans
Source: Front Genet. 2022 Sep 5;13:926282. doi: 10.3389/fgene.2022.926282 (PMC9483842; doi:10.3389/fgene.2022.926282)
Supplement: Supplementary file 5 [file DataSheet1.csv]

summary_FPKM——1
GeneID	Symbol	DFSP	Normal	DFSP	Normal	DFSP	Normal	DFSP	Normal	DFSP	Normal	DFSP	Normal	Normal	Normal	DFSP-FS	Normal-FS	DFSP-FS	Normal-FS	DFSP-FS	DFSP-FS	Normal-FS	DFSP-FS	Normal-FS	DFSP	Normal	DFSP	DFSP
ENSG00000223972	DDX11L1	0.332085	0.387102	0.338788	0.35141	0.177457	0.064768	0.211636	0	0.290269	0.080846	0.157462	0.433887	0.316144	0.248498	0.13595	0.382408	0.994266	0.370143	0.035099	0.319792	0.379375	0.199753	0	0.038358	0.066601	0.117423	0.138344
ENSG00000227232	WASH7P	6.95412	8.867725	6.492193	10.492982	2.503123	2.755753	1.933234	0.299898	7.315726	2.846669	2.969634	4.415867	10.506663	7.954931	9.182016	10.228126	5.90905	8.787075	9.639832	5.261488	7.461437	9.625014	0.537878	3.16324	3.404677	4.090094	5.212283
ENSG00000243485	MIR1302-10	0.103672	0.085937	0.140435	0.034033	0	0.084212	0.156184	0	0.47124	0.034303	0.249267	0.19255	0.159894	0.109925	0.100311	0.146177	0.13462	0.084542	0.10433	0.32645	0.053727	0.470545	0.02692	0.076616	0.01699	0.18317	0.183609
ENSG00000237613	FAM138A	0.163254	0.05126	0.510221	0.074436	0.024932	0.126832	0.170322	0	0.663102	0.012268	0.117353	0.076487	0.03462	0.033986	0.016152	0.064555	0.061635	0.037033	0.098867	0.308699	0.048521	1.192352	0	0.067286	0.03648	0.165479	0.09961
ENSG00000268020	OR4G4P	0.004013	0	0	0	0	0	0	0	0.212563	0.109131	0.003168	0	0	0	0	0.007984	0	0.248116	0	0	0	0	0	0	0	0.011043	0.009248
ENSG00000240361	OR4G11P	0	0	0	0	0	0	0	0	0.177573	0.003539	0	0	0.007521	0	0	0	0	0	0.002241	0	0.053216	0	0	0	0	0.017002	0.003347
ENSG00000186092	OR4F5	0.004984	0	0.002843	0	0	0.001348	0	0	0.218523	0.089208	0	0	0	0	0	0	0	0.072302	0.005608	0	0	0	0	0.001528	0	0.01676	0.015324
ENSG00000238009	RP11-34P13.7	0.339432	0.331755	0.396228	0.493733	0.666582	0.271144	0.729595	0	0.51897	0.086052	0.549912	0.692386	0.264705	0.158475	0.438742	0.34492	0.149239	0.361256	0.561329	0.204443	0.421148	0.290974	0.030336	0.128344	0.100959	0.318731	0.197476
ENSG00000239945	RP11-34P13.8	0.005117	0.006379	0.005016	0.008369	0	0	0.005813	0	0.011006	0	0.009762	0.002196	0	0.004186	0.011306	0.00678	0.009586	0.016805	0.007312	0.004281	0.004284	0.002689	0.002562	0.001198	0.000395	0.00235	0.006747
ENSG00000233750	CICP27	0.211368	0.29709	0.197853	0.500657	0.109043	0.038002	0.087475	0.000454	0.203708	0.0689	0.073474	0.18585	0.127603	0.07624	0.38231	0.328715	0.255565	0.413429	0.163565	0.107388	0.130837	0.184811	0.002704	0.026138	0.039882	0.042846	0.051545
ENSG00000237683	AL627309.1	1.907813	2.639832	1.848576	3.984092	1.2949	0.802133	0.457956	0.07418	0.946884	0.642592	0.551919	5.010185	1.701566	1.162052	4.346766	4.04322	1.532118	3.471443	1.323548	1.126464	2.580408	1.234819	0.118217	0.416149	0.963581	0.403581	0.627917
ENSG00000268903	RP11-34P13.15	0.779541	1.059241	0.358361	1.03832	0.57763	0.413106	0.116109	0.060716	0.172582	0.179417	0.271436	1.039827	0.57016	0.484416	0.910565	0.874918	0.194938	0.488116	0.402307	0.363988	0.591221	0.193457	0.065631	0.220522	0.399569	0.166511	0.217244
ENSG00000269981	RP11-34P13.16	0.003804	0.00351	0.002114	0.005227	0.010973	0.00644	0.003592	0	0.00321	0.004736	0.005084	0.022812	0.001747	0.002406	0.00355	0.003212	0.001527	0.004061	0.002332	0.005271	0.005878	0.001316	0.002365	0.001504	0.005877	0.001159	0.002062
ENSG00000239906	RP11-34P13.14	0.402546	0.414111	0.341033	0.457698	0.229482	0	0	0	0.371857	0	0.116621	0.450003	0.374425	0.119315	0.848643	0.663398	0.146655	0.344047	0.583372	0.074911	0.154491	0.188605	0	0.087072	0.128057	0.087702	0.060247
ENSG00000241860	RP11-34P13.13	3.48973	5.394801	4.34795	6.646678	2.086265	1.269794	1.009734	0.067534	3.345397	0.884921	1.876793	3.95614	5.238638	2.663169	10.819156	7.134615	1.192613	2.120223	5.673155	2.286762	2.608134	4.48734	0.144995	1.290065	1.1784	0.783573	0.826608
ENSG00000222623	RNU6-1100P	0.086823	0.199836	0.006273	0.247285	0	0	0.055308	0	0.040652	0	0.052309	0.487555	0.105513	0.077216	0.215209	0.106891	0.09127	0.136186	0.05949	0	0.04008	0.083593	0	0	0.076783	0	0.031222
ENSG00000241599	RP11-34P13.9	0.202572	0.460526	0	0.815058	0.657564	0.269048	0.277759	0	0.049766	0.154347	0.372479	1.2335	0.087798	0.061679	0.601966	0.324817	0.269313	0.110409	0.353517	0	0.685323	0	0.025549	0	0.245214	0.028789	0.124357
ENSG00000228463	AP006222.2	0.379619	0.293842	1.461498	1.199138	0.463911	0.247228	1.792926	0	1.051745	0.086002	0.694642	0.492218	0.334409	0.265269	0.26404	0.286183	0.214864	0.846284	1.210986	0.315825	0.240405	1.778156	0.020694	0.666409	0.247079	1.240772	0.806117
ENSG00000241670	AP006222.1	0.086195	0.193797	0.255071	0.040598	0.026105	0.004007	0.001966	0	0.073372	0.027468	0.040969	0.012102	0.154719	0.065348	0.230044	0.197911	0.062535	0.01941	0.062997	0.1638	0.128704	0.165445	0.091374	0.074629	0.084724	0.027309	0.117823
ENSG00000237094	RP4-669L17.10	7.731556	7.311242	11.289339	9.839426	3.391619	2.36481	3.775441	0.066572	7.562593	1.986525	2.802535	6.093444	7.209579	4.652133	17.561516	10.858252	7.209557	10.448263	8.168028	4.58959	4.113788	10.012378	0.468488	2.486799	1.99796	2.082335	2.663234
ENSG00000250575	RP4-669L17.8	0.782658	0.867763	0.987041	1.428282	0.204258	0.342548	0.063527	0	0.433197	0.162275	0.380591	1.241283	0	0.545514	1.304245	2.274269	1.153423	0.899615	0.666575	0.40971	0.554925	0.462503	0	0.474188	0	0.125703	0.63805
ENSG00000233653	CICP7	0.178232	0.211888	0.198766	0.322521	0.144655	0.072859	0.070082	0	0.150691	0.051425	0.069934	0.102939	0.128746	0.079911	0.305973	0.247232	0.246539	0.354186	0.181199	0.127897	0.133537	0.173087	0.004162	0.028031	0.026487	0.02986	0.064286
ENSG00000224813	RP4-669L17.4	0.001716	0.000375	0.004688	0.001964	0.004456	0.003931	0.003653	0	0.004197	0	0.000547	0.001641	0.003502	0.000321	0.00366	0.001088	0.001661	0.003928	0.005931	0.000066	0.000521	0.004076	0	0.000695	0.000285	0.000227	0.000268
ENSG00000235249	OR4F29	0.061548	0.043536	0.148118	0.1592	0.179888	0.14986	0.289629	0.022496	0.092561	0.010773	0.083553	0.107513	0.142655	0.075302	0.138964	0.067954	0.15491	0.128254	0.1784	0.162604	0.049094	0.047954	0	0.054408	0.039459	0.012496	0.02178
ENSG00000269732	WBP1LP7	0.045429	0.012036	0.000641	0.051322	0.054892	0	0	0	0.019524	0	0	0	0.044205	0.035562	0.072127	0.051936	0.110549	0.022316	0	0	0.039867	0	0	0.006763	0	0.00759	0.034293
ENSG00000256186	AL732372.1	0.033906	0.024005	0.08555	0.072934	0.018663	0	0	0	0.166098	0.037957	0	0	0.034743	0.004459	0.006358	0.091816	0.065639	0.050646	0	0	0.058268	0.026638	0	0	0	0.044564	0.07195
ENSG00000236601	RP4-669L17.2	0.027039	0.018912	0.0669	0.036131	0	0	0.037303	0	0.209734	0.001114	0	0	0.04068	0.054863	0.028815	0.055462	0	0.033159	0.037576	0.06054	0	0.061083	0	0.08711	0.008126	0.002516	0.029287
ENSG00000236743	RP5-857K21.15	0.052888	0.040611	0.068367	0.018909	0	0	0.030841	0	0.422293	0	0	0	0.048794	0.079249	0.072467	0.08078	0	0	0.132437	0	0.065444	0.026399	0	0.124675	0.038981	0.034936	0.058719
ENSG00000236679	RP4-669L17.1	0.228173	0.175071	0.359125	0.220925	0.034965	0.046225	0.106464	0	1.292116	0.047783	0.293537	0.022886	0.091042	0.090811	0.056744	0.068576	0.111911	0.186219	0.182942	0.115906	0.093212	0.136985	0	0.1007	0.064208	0.247442	0.18265
ENSG00000231709	RP5-857K21.1	0.036609	0.067267	0.270194	0.111428	0	0	0.116151	0	0.726557	0.038744	0	0	0.133225	0.041222	0.111102	0.112576	0.07853	0	0.197409	0.042527	0.117753	0.071405	0	0.145528	0.026498	0.094748	0.111735
ENSG00000235146	RP5-857K21.2	0.109726	0.086287	0.02579	0	0	0	0.035356	0	0.051538	0	0	0	0.045462	0.0498	0.075148	0.063403	0.093974	0.024241	0	0.051936	0	0.057855	0	0.046886	0.007443	0.010527	0
ENSG00000239664	RP5-857K21.3	0.038504	0	0.03698	0	0	0	0	0	0.0797	0	0	0	0.028612	0	0.022358	0.051738	0.249895	0.283767	0.016196	0	0.149036	0	0	0.048321	0	0.016513	0.047018
ENSG00000230021	RP5-857K21.4	0.291566	0.404626	0.805914	0.744906	0.318659	0.044027	0.823148	0	0.829587	0.025202	0.403858	0.502838	0.353365	0.272052	1.032673	0.624706	0.748419	0.481124	0.884529	0.406682	0.277897	0.382078	0	0.318224	0.083445	0.286202	0.174071
ENSG00000223659	RP5-857K21.5	0.034939	0.024513	0.039313	0	0.042859	0	0.149651	0	0.161345	0	0.057589	0.027936	0.040424	0.023732	0.097233	0.008358	0.074084	0.008333	0.042492	0.050695	0	0.006837	0	0.014658	0.004861	0	0
ENSG00000225972	MTND1P23	63.741795	92.757202	58.495842	97.294777	52.689232	23.951426	181.165253	9.145474	50.909893	17.474707	110.390327	481.318512	102.868042	156.486221	115.619652	133.114349	35.531906	216.356888	33.634449	69.352394	94.349152	60.789711	35.987556	86.873871	130.446167	100.753181	116.403786
ENSG00000225630	MTND2P28	98.211807	139.027557	98.033852	177.167587	70.989532	31.489265	159.746353	11.590738	97.346786	38.944996	154.170471	612.326721	212.170837	207.759918	180.004349	141.731339	70.703659	331.22171	113.689629	102.321648	148.66333	125.946678	34.296448	162.449585	207.597626	166.299881	167.192474
ENSG00000237973	hsa-mir-6723	217.355957	378.679321	129.136032	650.586792	231.512634	156.946716	189.094635	62.226788	203.167236	158.288895	256.133026	1599.366821	392.109711	401.370972	444.93338	340.542633	244.120209	845.490356	169.020294	292.171234	462.749573	206.20282	76.523521	278.01651	543.09906	284.164612	375.404938
ENSG00000229344	RP5-857K21.7	15.916448	22.974545	8.470965	27.530153	14.540182	6.565632	31.069983	3.458262	10.726691	5.811155	30.889246	104.338432	12.86132	23.877258	26.44873	15.658218	13.903533	53.01466	4.264255	34.540504	29.931805	11.918355	7.061743	22.780127	33.92646	30.64238	32.824482
ENSG00000240409	MTATP8P1	0.642032	0.93624	0.141696	1.262003	0.161636	0.035638	1.034179	0.038479	0.569457	0.268438	0.606613	3.008353	0.691068	1.009069	1.935997	1.447652	0.587809	1.531215	0.395898	0.957006	0.732446	0.271527	0.004592	0.373863	0.481689	0.428568	0.626707
ENSG00000248527	MTATP6P1	102.594528	163.744751	125.141617	218.341934	71.333633	41.332409	240.773529	18.415134	186.744736	39.485607	202.40889	826.650024	230.10643	235.488663	389.778442	216.377151	122.168831	421.239716	178.402298	170.353867	159.663162	261.620453	44.052979	173.192337	203.807037	157.694809	155.159302
ENSG00000198744	RP5-857K21.11	24.157677	41.536743	11.667582	55.395039	21.38817	17.073172	46.777813	8.63595	21.496975	13.936339	30.665804	206.921066	28.349619	47.90773	35.677132	40.11697	31.982939	96.089455	13.476624	36.872791	54.294685	21.46707	13.807734	26.949545	62.332611	34.096016	45.196632
ENSG00000268663	WBP1LP6	0.044562	0.010379	0.029437	0.148281	0.048087	0	0.042975	0	0.080247	0	0.003362	0.020887	0.02772	0.035111	0.107962	0.076967	0.220872	0.042469	0.002243	0.013193	0.035708	0	0	0.047658	0.037953	0.008964	0.033365
ENSG00000185097	OR4F16	0.061683	0.043611	0.146048	0.1592	0.221898	0.149981	0.295037	0.022496	0.108041	0.01088	0.076187	0.111144	0.142726	0.075657	0.127616	0.101764	0.16008	0.129409	0.178588	0.150662	0.049087	0.048186	0	0.057209	0.039996	0.012636	0.022539
ENSG00000229376	CICP3	0.375366	0.507576	0.510551	0.843582	0.190272	0.305606	0.110211	0	0.534143	0.079077	0.107904	0.271045	0.137027	0.08788	0.573812	0.42335	0.876184	0.616459	0.351499	0.354881	0.319617	0.342583	0.033817	0.04318	0.056934	0.075607	0.099946
ENSG00000224956	RP11-206L10.1	2.89111	3.23213	2.633917	4.679044	1.9985	1.626591	0.999287	0.094872	1.507539	0.643051	1.103714	3.182672	2.646167	1.850157	4.62874	4.108233	1.712617	3.619362	2.662591	1.914859	1.965369	1.313488	0.148531	1.063027	1.197739	1.12447	1.268908
ENSG00000235373	RP11-206L10.3	0.625011	0.657552	0.989559	1.004468	0.312236	0.21113	0.50967	0.059386	0.978192	0.186013	0.495591	0.553777	0.8112	0.389569	1.208841	0.811418	0.657739	0.577674	0.972472	0.522736	0.39258	0.862299	0.020122	0.159008	0.2277	0.17332	0.182618
ENSG00000223181	RNU6-1199P	0.195613	0.296456	0.305199	0.188094	0.109427	0	0.873867	0	0.894945	0.161424	0.238462	0.868834	0.0158	0	0.226254	0.33776	0.707662	0.41299	0.587103	0.152642	0.055283	0.529206	0	0.078402	0	0.280958	0.013711
ENSG00000240618	RP11-206L10.5	5.02497	4.433974	5.689987	4.794796	3.087666	2.143158	1.333052	0.286382	2.892271	1.409085	1.607133	2.129976	4.434743	3.508809	5.818465	6.405155	1.292466	2.10328	6.077919	2.843866	3.241698	4.928675	0.39943	1.528855	1.01962	1.083086	1.154075
ENSG00000229905	RP11-206L10.4	0.257297	0.284463	0.414774	0.46006	0.176553	0	0.793652	0	0.416513	0	0.431093	0.298934	0.170996	0.085523	0.24516	0.150702	0.350992	0.20768	0.383594	0.281666	0.20353	0.568362	0	0.092875	0.053838	0.103365	0.049665
ENSG00000228327	RP11-206L10.2	7.232918	7.073465	7.388808	8.235071	4.661697	2.796711	2.50803	0.296478	4.966288	3.227525	1.944012	3.882888	5.153005	5.940771	8.022542	7.217566	3.808958	6.938338	6.079145	5.854029	5.023901	5.604812	0.391999	3.583284	2.245734	3.598684	3.200963
ENSG00000237491	RP11-206L10.9	11.831184	8.645862	22.744228	14.584775	4.802635	3.38287	19.541958	0.731488	21.470446	2.514931	11.158773	13.684884	9.530551	6.389601	10.21552	7.746572	9.335811	12.607501	6.211219	13.230467	8.336148	8.582908	0.590953	2.152604	4.360367	5.39519	5.418505
ENSG00000230092	RP11-206L10.8	2.913985	3.15753	3.532764	3.406952	2.134614	0.475832	3.370291	0	2.882256	1.408234	4.088075	1.804211	3.057115	3.790101	1.832002	2.423388	2.159741	2.879664	2.133891	2.14494	2.753088	3.090192	0.348465	3.11045	2.55511	4.66019	3.871468
ENSG00000269831	AL669831.1	1.016864	1.021558	2.641584	3.22233	0.556838	0	1.842922	0	2.280149	0.07661	0.906549	1.1484	2.247731	0.768167	1.697722	1.347459	1.890399	1.091446	0.233445	1.679418	2.201171	1.23378	0	0.345623	0.772171	0.820248	0.75329
ENSG00000240453	RP11-206L10.10	0.828135	0	0.652828	0.697524	0	0	0	0	0.841437	0	0	0	0.834352	0.351946	0.101995	0.645681	0	0.446383	0.443488	0	0	0	0	0.402931	0.409593	0.549964	0.562526
ENSG00000177757	FAM87B	1.537085	1.60408	2.090177	2.60585	0.515127	0.668894	0.694893	0	1.751588	0.54437	0.65881	1.070591	1.430941	1.029186	1.092155	1.091193	1.590766	1.266386	0.741163	1.092572	1.09019	1.340216	0	0.344161	0.454237	0.562875	0.706519
ENSG00000225880	LINC00115	1.765874	1.718675	2.50833	2.58465	0.806263	0.507364	1.268713	0	2.163113	0.648229	1.020303	1.510127	2.066404	1.031316	1.851174	1.433131	1.875599	1.550151	2.400874	1.818073	1.355367	1.996441	0.167535	0.558052	0.632613	0.941789	0.948852
ENSG00000228794	LINC01128	5.558366	5.479743	9.242939	8.238409	1.503515	2.061651	3.57936	0.103589	9.01451	2.88498	3.822744	2.828487	5.036479	4.220927	4.224381	7.079279	3.855039	5.022221	5.768862	5.601242	4.73664	5.170566	0.367617	3.637892	4.178955	4.909636	5.029836
ENSG00000230368	FAM41C	0.074028	0.125433	0.099229	0.627574	0.033427	0	0.120789	0	0.094097	0.075956	0.301135	0.316288	0.439351	0.214062	0.20023	0.154412	0.02696	0.101613	0.069325	0.09862	0.12833	0.18464	0	0.021333	0.024092	0.027028	0.049549
ENSG00000234711	TUBB8P11	0.036824	0.121866	0	0.386206	0	0.432657	0	0	0.056673	0.03146	0	0.029334	0.240224	0.066071	0	0.113981	0	0.019881	0.00155	0	0.032557	0	0	0	0.07605	0.018929	0.03284
ENSG00000269308	AL645608.2	0	0	0	0	0	0	0	0	0	0	0	0	0	0	0	0	0	0	0	0	0	0	0	0	0	0	0
ENSG00000272438	RP11-54O7.16	0.175634	0	0.755964	0	0	0	0	0	0	0	0	0	0.263054	0	0.184329	0.073294	0.24364	0.12664	0	0.447825	0	0	0	0	0	0.143035	0
ENSG00000230699	RP11-54O7.1	0.274834	0.254865	1.293905	0.105943	0.188558	0	0.110348	0	2.480844	0.658093	0.138548	0.259996	0.268505	0.109812	0.195579	0.289746	0.645319	0.174955	0	1.242378	0.044771	0.061176	0.011766	0.014494	0.048555	0.078025	0.068242
ENSG00000241180	RP11-54O7.2	0	0	0	0.022616	0	0	0	0	0	0	0	0	0	0	0	0	0	0	0	0	0	0	0	0	0	0	0
ENSG00000223764	RP11-54O7.3	1.71694	0.306944	7.133716	0.291208	0.995835	0.05019	0.868366	0	2.183941	0.020399	1.001169	0.685702	0.472972	0.169397	2.945845	0.426655	1.854261	0.379052	0.391737	8.702081	0.354999	0.102876	0.004501	0.197638	0.11862	1.223485	0.676595
ENSG00000187634	SAMD11	2.912663	1.018764	14.484344	1.204243	1.257275	0.278224	1.179657	0	4.106146	0.216416	2.302666	0.894094	1.223947	0.631204	9.506864	1.023441	2.983399	1.881968	1.021724	8.512957	0.911623	0.465589	0	0.802021	0.354717	2.596216	0.915149
ENSG00000268179	AL645608.1	0.103383	0	1.271079	0.122467	0	0	0.214326	0	0.15075	0	0.135315	0.197272	0	0.043093	0.728222	0	0.403713	0	0.094476	0.874705	0	0	0	0.053905	0	0.050491	0
ENSG00000188976	NOC2L	8.821977	13.46172	10.882384	14.379951	3.870547	5.017944	3.185049	0.537728	8.896814	3.384585	3.073807	6.010142	14.663092	10.465228	12.000358	13.691851	9.424226	10.521992	11.25001	6.454536	8.103123	7.900175	0.991342	4.237224	9.036407	6.005445	9.926382
ENSG00000187961	KLHL17	2.227736	3.950112	2.741728	6.529542	1.182938	1.434355	0.783489	0.501191	1.894921	0.860469	0.379162	2.457833	3.139863	1.978754	4.879434	4.000554	2.359463	5.665827	0.218489	1.455313	3.938923	0.350989	0.23262	0.993459	1.135838	0.4071	0.986062
ENSG00000187583	PLEKHN1	2.316111	13.78581	0.376508	16.809675	0.209076	7.565414	0.524678	0.850982	0.311175	3.273319	0.198126	3.162678	10.983595	6.552361	0.595157	11.335397	0.777283	11.429234	0	0.438211	8.470906	0.308338	0.896816	0.113482	6.480012	0.216911	3.164786
ENSG00000187642	C1orf170	0.738968	4.889937	0.048101	5.955946	0.065974	1.984613	0.02522	0	0.080907	0.683932	0.027315	0.811909	2.405175	2.857448	0.136015	4.064124	0.609419	3.276111	0	0.027864	2.397117	0.180843	0.340419	0.022037	1.786075	0.013272	0.727736
ENSG00000272512	RP11-54O7.17	6.349358	5.245656	1.708264	3.699158	1.358821	2.490083	0.499743	0.259193	1.900462	1.136298	1.038374	5.218702	3.344266	2.703906	2.811113	5.407991	7.180419	10.608436	0.150343	6.532834	7.074414	1.742212	0.155442	0.559058	4.045034	1.277756	1.795384
ENSG00000188290	HES4	12.4182	9.865833	16.787718	24.421921	4.530781	3.930485	3.912471	0.674527	16.304785	5.220901	5.46375	9.068465	14.313785	10.359449	12.613568	12.675348	9.363194	25.136768	1.902866	9.63078	10.327442	15.183678	0.773865	8.252659	9.120777	16.159996	13.436944
ENSG00000231702	RP11-54O7.10	0.527077	0.043923	0.468692	1.379811	0.279377	0	0.21647	0	1.114575	0	0.350162	0.131887	0.670033	0.508107	1.235779	0.31051	4.606564	0.851324	0	1.59375	0.863692	2.162077	0	0.223308	0.650593	0.164791	0.203232
ENSG00000224969	RP11-54O7.11	0.512406	0.327533	0.488039	0.577747	0	0	0.263241	0	0.775949	0	0.280229	0	0.352846	0.119485	0.776994	0.154452	3.060353	0.576469	0	0.617471	0.336793	1.237646	0	0.166345	0.2387	0.188919	0.113605
ENSG00000187608	ISG15	6.684772	3.519634	30.467752	3.741718	5.601306	0.973153	8.704575	0.571178	7.712231	2.148608	16.426828	1.604882	3.08669	2.949745	65.87558	2.20145	13.247698	3.004947	51.049335	4.171526	1.532189	1.898518	0.088155	28.844488	2.577861	33.497726	8.903498
ENSG00000188157	AGRN	15.999482	20.566807	16.583082	31.201323	9.636302	10.003669	9.394777	1.372166	20.080915	6.416847	4.833856	14.471488	15.465507	11.80222	28.364092	20.229046	12.01509	28.34244	4.609118	20.274635	19.340105	9.535661	1.469417	7.5036	11.678302	9.988237	10.900778
ENSG00000242590	RP11-54O7.14	0.007866	0.014436	0.004119	0.021386	0	0	0	0	0.014766	0.000204	0.01063	0.020485	0.015081	0.010793	0.009921	0.010133	0.009145	0.004521	0	0.031725	0.005056	0	0	0.007391	0.008168	0.014202	0.005286
ENSG00000217801	RP11-465B22.3	0.56341	1.089598	0	1.403664	0.330607	0	0	0	0	0.57153	0.699487	0.832356	0.825191	0.667249	0.39931	1.803006	0.300146	1.203075	0.022434	0	0.256024	0	0	0.349487	0.364546	0.078211	0.279236
ENSG00000273443	RP11-54O7.18	0.19776	0.458022	0	0.171797	0	0	0	0	0	0.202967	0.16853	0	0.117592	0.091213	0.019834	0.578478	0.075307	0.128243	0.027978	0	0.133357	0	0	0.101592	0.20405	0	0.080999
ENSG00000237330	RNF223	0.233235	0.54256	0.015307	0.35278	0.111109	0	0	0	0.020725	0.383145	0	0.562679	1.138726	0.781281	0.010248	1.207898	0	0.648724	0.004485	0	0.40971	0	0.052866	0	0.628607	0	0.332909
ENSG00000131591	C1orf159	6.459987	6.994889	7.080621	10.38765	3.96382	2.850384	3.568822	0.211733	6.738873	1.991104	2.151012	5.889129	5.990599	4.537426	9.086194	8.134371	6.865202	9.852625	4.040738	7.520669	6.353414	4.728433	0.481924	1.929562	2.379189	2.443249	2.703567
ENSG00000223823	RP11-465B22.5	0.025116	0.032789	0	0.087784	0	0	0	0	0.043281	0.003122	0	0.10817	0.047023	0	0.03073	0.054139	0	0.08761	0.002552	0	0.032491	0	0	0	0.007342	0	0.029691
ENSG00000207730	MIR200B	0.279314	3.572953	1.444595	9.661423	0.711465	0.742575	0	0	1.636149	1.00892	0	2.49477	2.533696	1.929786	0.251654	3.001007	0	9.679048	0.620629	0.02291	1.599272	0.078251	0.034817	0.151501	1.822999	0	0.437289
ENSG00000207607	MIR200A	0.81883	4.330961	1.069709	11.069293	1.150996	2.778704	1.364237	0	2.444063	0.427756	0	5.435464	1.829291	0.931456	0.145537	3.068266	0	6.199691	1.163399	0.293291	3.111091	0.879632	0.090039	0.368705	1.907438	0.111071	0.151366
ENSG00000198976	MIR429	0.360712	2.775041	0.144949	8.446135	0	0.927176	0	0.539371	0	0.590651	0	2.553	1.975173	1.328964	0	2.947504	0.034007	8.215666	0	0	1.6902	0	0.412451	0	2.273859	0	0.126937
ENSG00000272141	RP11-465B22.8	0.75469	3.086242	0.052001	9.375294	0.067199	1.280298	0.006582	0.08383	0.02609	0.39206	0.036688	2.035548	2.20754	1.027524	0.002359	3.309613	0.076979	6.372722	0.004178	0.033732	2.420798	0.005442	0.022788	0.013837	1.076146	0.027632	0.273886
ENSG00000205231	TTLL10-AS1	0.128281	0.177024	0.057361	0.627935	0.046664	0	0.017713	0	0.018314	0.130164	0.023695	0.135478	0.221576	0.061808	0.069347	0.200706	0.026149	0.405587	0.024892	0.038247	0.087537	0.007569	0.012361	0.007067	0.051346	0.007245	0.018319
ENSG00000162571	TTLL10	0.530075	0.956854	0.105562	3.624207	0.129103	0.596216	0.069972	0	0.235114	0.262574	0.047959	0.328526	1.835904	0.185826	0.101395	1.616001	0.135158	1.309035	0.049181	0.195578	0.28811	0.179025	0.014577	0.166036	0.347004	0.063352	0.050072
ENSG00000186891	TNFRSF18	2.096371	5.794521	0.166909	8.945799	0.768125	3.563309	0.073577	0.411578	0.64084	2.824243	0.073388	1.999197	7.214559	5.338817	3.2082	6.848962	0.569306	7.034918	0	0.255921	4.431149	0.071404	0.589556	0.057408	6.992326	0.043436	1.550203
ENSG00000186827	TNFRSF4	1.835324	1.052336	1.784998	1.091539	0.533158	0.427735	0.636852	0.060101	4.311917	0.371181	0.421447	0.494583	0.830037	0.631651	7.074098	1.175627	4.722935	1.157689	1.165579	0.58412	0.83978	0.702044	0	1.490989	0.572348	0.885987	0.576421
ENSG00000078808	SDF4	27.447645	24.104151	24.230976	26.56752	14.286647	9.629514	11.794121	1.767891	26.853268	11.929593	11.045393	13.656774	28.713818	26.402853	32.457657	25.605043	31.700411	23.234604	48.938934	19.93903	26.162802	18.032558	2.650292	19.484409	25.993532	24.229681	31.358976
ENSG00000176022	B3GALT6	6.274393	5.628417	4.939794	5.204048	3.11668	2.535687	4.453001	0.53834	6.343374	2.032259	3.285051	3.141897	4.711421	4.844181	5.657883	4.267552	7.481945	4.917444	4.369685	6.715284	4.659414	4.076901	0.550256	4.602194	4.622222	6.565389	7.416685
ENSG00000184163	FAM132A	1.21035	1.77186	0.974549	3.742949	0.48125	1.171378	0.264732	0	1.407978	0.423046	0.360806	0.87096	4.917551	2.164365	1.371543	1.795209	4.01904	4.158169	0.688928	1.364723	2.09667	0.464967	0.126916	0.07046	1.176271	0.544552	0.739923
ENSG00000260179	RP5-902P8.12	1.007982	1.741996	0.919429	2.446158	0.679061	0.713222	0.368662	0.501607	1.00726	0.216529	0.425879	1.662109	1.36781	0.85591	0.843899	1.212705	1.320268	2.488417	0.242291	1.07843	1.460657	0.353179	0.197966	0.257233	0.338689	0.532706	0.646397
ENSG00000160087	UBE2J2	20.81929	26.314606	21.884768	25.846611	9.106849	11.422373	12.891319	0.908576	19.759323	6.532113	10.645556	13.129804	27.753138	18.140644	22.170246	25.10957	17.887039	25.853483	22.14916	17.046001	23.627256	16.205181	1.405509	11.439021	16.766132	15.440221	19.83807
ENSG00000230415	RP5-902P8.10	1.850843	1.397316	3.660769	4.892426	0.137833	0.378791	0.43707	0	3.433032	0.551754	0.639618	0.330374	2.545406	1.238113	3.95494	3.132569	3.228393	3.003339	2.063062	0.807178	0.453209	1.774307	0	0.236219	0.16985	0.21651	0.437693
ENSG00000162572	SCNN1D	3.55256	3.268008	3.169522	5.352588	2.707485	1.961259	0.948298	0	2.69548	0.87724	0.76676	1.672961	2.572295	2.219235	4.383489	3.858156	5.946591	4.963352	2.258097	3.792471	3.332065	1.358463	0.161714	0.721398	0.756721	1.131341	1.223305
ENSG00000131584	ACAP3	33.203648	65.621506	46.429764	106.284409	17.271717	24.983377	12.229644	3.094661	26.061621	13.901684	11.897184	24.015062	41.897362	26.84095	41.007034	56.527214	47.013103	72.869858	23.126091	40.301483	47.215805	25.247974	3.908973	7.190677	19.274143	8.9063	15.708127
ENSG00000169972	PUSL1	3.65559	8.068629	3.91324	9.113942	1.599274	3.800651	1.723227	0.208882	3.411739	2.001022	1.808025	3.170299	8.099805	6.358558	4.578472	8.022616	3.128273	7.606223	4.915047	3.413813	5.857305	2.266263	0.976849	3.710946	4.801105	3.248285	4.140102
ENSG00000127054	CPSF3L	29.51482	39.075531	51.13475	53.501198	13.561736	13.301995	14.801435	2.746058	27.335829	9.272274	11.986818	21.946672	40.177616	23.081013	37.928307	48.202568	27.383991	44.922245	41.500298	31.001375	27.868872	28.617434	2.820559	12.682386	16.336206	14.86899	17.81315
ENSG00000240731	RP5-890O3.9	7.353029	8.162991	14.261007	12.382837	0	5.881846	13.831461	0.381073	8.200751	1.391623	7.830473	6.824049	8.677172	4.801845	8.335094	10.055987	6.909191	10.186728	8.560901	14.745196	9.668295	6.89905	1.06685	2.444871	2.665408	1.930967	2.376853
ENSG00000224051	GLTPD1	6.163536	8.717345	4.925385	10.101461	2.661213	4.503416	2.318974	1.358391	4.93903	4.006199	1.612828	7.175385	9.599024	7.97421	5.090972	9.697441	5.866573	10.857617	5.1243	4.065446	6.965825	2.88152	0.886279	4.145568	7.82216	3.353584	6.059533
ENSG00000169962	TAS1R3	1.363297	2.320279	2.677561	3.120718	0.818989	0.792836	0.430386	0.19283	1.109353	0.526354	0.464472	1.072495	1.704596	1.008259	1.862486	2.929455	2.030071	4.233025	0.582531	1.573707	1.802573	0.702908	0.153785	0.179632	0.458052	0.25746	0.350989
ENSG00000107404	DVL1	13.563404	19.785122	15.094186	25.157804	5.829142	7.611237	4.122201	0.982629	13.017178	7.027782	3.930819	10.700315	16.548996	13.371817	13.94202	20.692047	6.268436	22.448603	21.157969	10.047487	15.084805	8.616951	1.612404	9.172254	13.499406	9.495434	12.68871
ENSG00000162576	MXRA8	71.631569	29.199541	125.211601	31.484991	62.093575	17.998091	49.501656	2.86113	109.390259	13.695398	36.647156	21.618916	23.896843	21.761274	62.722557	43.709259	116.872787	28.150606	216.931778	70.756142	50.122459	65.537323	2.737461	57.854771	25.828388	48.651745	49.424362
ENSG00000175756	AURKAIP1	12.163381	17.380547	9.63779	15.305593	6.150293	6.901649	4.004282	1.546062	10.923047	5.5703	7.198294	10.102927	21.586544	21.366518	13.926982	15.756777	13.14054	17.149063	15.082447	9.751237	14.120117	8.277954	1.032742	13.909967	17.262585	16.426762	19.081453
ENSG00000223663	RP5-890O3.3	0.122406	0.129997	0.059236	0.293193	0	0	0.085965	0	0.480608	0.027001	0.104871	0	0.060229	0.149501	0.186239	0.229903	0.120808	0.27555	0.062179	0.056023	0.105768	0.252642	0	0	0	0.01896	0.027369
ENSG00000221978	CCNL2	61.864857	73.599617	87.570343	107.323708	50.110531	45.080296	37.506451	3.07871	56.94183	22.247711	34.637455	50.622437	65.19857	44.294121	108.687309	84.917488	37.708977	86.715668	72.046692	75.596321	90.127823	58.657997	6.088959	21.334959	26.682442	22.087515	24.507284
ENSG00000224870	RP4-758J18.2	5.277997	5.275373	6.211913	8.094534	2.383986	1.125177	2.520043	0.547554	5.770798	1.490118	2.473237	4.28015	5.895122	4.293569	6.150584	4.711942	5.440019	5.617596	5.71069	4.712748	5.095529	5.340547	0.661382	3.586361	2.705905	4.057782	4.480724
ENSG00000242485	MRPL20	20.263359	24.833403	21.043005	27.290464	12.616128	9.687674	14.468663	2.428927	20.58736	7.46828	19.824448	18.29183	29.672897	25.551123	21.965265	19.580002	19.046139	23.013298	30.724138	17.952921	17.862192	20.146296	3.423162	23.605751	22.866169	27.450674	26.942751
ENSG00000264293	RN7SL657P	0.296293	0.380453	0.097533	0.740812	0.281155	0.148392	0.203191	0.364448	0.025614	0.051047	0.082995	0.57031	0.009496	0.007604	0.016875	0.223448	0.137515	0.744159	0.161489	0.030855	0.343016	0.40883	0.18923	0.003345	0.005191	0.004322	0.030443
ENSG00000272455	RP4-758J18.13	1.260086	1.129805	1.920907	2.421208	0.298395	0.039304	1.687046	0.198675	1.885212	0.247594	1.261906	0.622488	0.968732	0.507382	1.399382	0.46891	1.745493	1.171686	1.519037	1.258217	0.263144	1.842074	0.133671	1.242511	0.537981	1.054513	0.805487
ENSG00000235098	ANKRD65	3.043458	2.801505	4.027277	3.645677	2.367807	1.605088	4.123013	0.477008	6.199432	0.991418	2.427399	1.320083	2.483967	2.533093	0.214563	1.409066	3.33904	2.161088	0.958314	3.507041	1.40454	1.38906	0.376886	2.304573	1.097296	4.795914	3.587414
ENSG00000225905	RP4-758J18.7	0.432906	0.397509	0.606442	1.051574	0.418329	0	0	0	0.882172	0	0.241936	0.898667	0.350039	0.38263	0.080004	0.226188	1.012134	0.469237	0.314993	0.388714	0.424631	0.21061	0	0.270119	0.226058	0.557407	0.499359
ENSG00000205116	TMEM88B	0.362528	0.350003	0.248612	0.483235	0.459418	0.663441	0.065272	0	0.530041	0.210111	0.150078	0	0.423283	0.386353	0.126484	1.012218	0.443019	0.512676	0.102931	0.914654	0.161572	0.20099	0	0.131019	0.204486	0	0.322002
ENSG00000225285	RP4-758J18.10	0.930383	1.523359	0.140589	2.79463	0	0	0	0	0.399053	0.417807	0.132185	0.926915	0.891316	0.950496	0.51692	2.224537	0.298661	2.547183	0.488531	0.154661	0.824733	0.232846	0	0.393364	1.425621	0.366673	0.469994
ENSG00000179403	VWA1	5.096868	6.481898	1.83813	10.443648	3.247082	2.926471	1.354085	1.289587	3.595663	1.716294	1.256102	5.584594	5.528902	4.555123	6.796051	8.149854	2.126533	9.647544	3.118279	2.217886	5.422797	1.462619	0.493269	3.470893	4.665068	1.95795	3.634524
ENSG00000215915	ATAD3C	0.411901	0.437293	0.453697	0.759252	0.255571	0.322912	0.27934	0	0.673037	0.084303	0.150206	0.871947	0.476262	0.231301	0.515522	0.573035	0.174456	0.773879	0.21431	0.223307	0.466745	0.368604	0.045662	0.294001	0.330145	0.538721	0.504249
ENSG00000160072	ATAD3B	7.52922	9.730223	9.171456	15.904306	4.185862	4.165385	2.820729	0.726065	6.109399	3.263188	2.619246	7.056379	5.559235	3.603083	12.099315	14.035154	10.27586	15.722387	8.940058	7.466347	8.41455	6.144685	0.713433	2.348164	4.619992	2.619177	3.436396
ENSG00000197785	ATAD3A	3.957172	4.774686	5.667655	5.724339	1.98608	2.392285	1.95425	0.287695	4.714786	1.860801	1.722671	3.489276	5.483109	3.789637	7.264666	6.237477	5.182866	6.109765	6.236499	4.284634	3.446833	4.099078	0.405957	1.963877	3.248682	3.253069	4.123127
ENSG00000205090	TMEM240	1.551761	0.812399	1.287251	0.947563	1.234245	0.53079	0.871134	0	2.585609	0.298137	1.09279	0.455203	0.840027	1.03032	1.195787	1.283252	0.807488	0.905106	2.261522	2.246075	1.211568	1.117533	0.080617	1.752422	0.735422	1.586674	1.441233
ENSG00000160075	SSU72	27.641069	30.75915	22.779491	31.158884	13.507405	11.297931	19.496153	2.254507	22.274544	12.067351	17.070925	23.695362	35.213604	31.294962	23.883049	27.962214	29.954683	28.987856	26.620852	24.422333	29.692446	21.378172	3.452573	21.669064	29.631165	37.761585	37.970833
ENSG00000215791	AL645728.2	0.009314	0.010852	0.014789	0.010436	0.084713	0.032589	0.038023	0.002763	0.011388	0.006421	0.016013	0.115272	0.010806	0.00607	0.009444	0.008233	0.011261	0.258991	0.009642	0.361937	0.183335	0.009662	0.008923	0.005532	0.008053	0.007041	0.009969
ENSG00000215014	AL645728.1	0.371765	0.456213	0.276687	0.6565	0.408075	0.092235	0.189421	0.115324	0.175353	0.215326	0.274149	0.11467	0.352956	0.637934	0.400099	0.634815	0.422484	0.572781	0.431465	0.379129	0.303401	0.183217	0	0.232055	0.449038	0.601556	0.597581
ENSG00000236684	AL645728.3	0	0.070779	0	0.043433	0	0	0	0	0	0.148409	0	0	0	0	0.032403	0.035308	0	0	0.08596	0.019559	0.091974	0	0	0	0	0.02207	0
ENSG00000228594	C1orf233	2.478498	3.456312	1.348688	1.566755	1.017374	1.209388	1.364453	0.682163	1.995978	0.835367	0.781895	1.694513	2.718615	3.018999	1.333704	2.008026	4.26905	2.061275	0.346088	2.576684	1.452078	0.848482	0.274997	1.776208	3.015545	3.685914	5.079162
ENSG00000272106	RP11-345P4.9	3.302834	2.773164	5.720187	2.948644	2.086601	1.77746	4.456902	0.17279	4.744748	1.317213	4.705112	2.415769	3.284421	2.846133	1.777696	3.84899	3.098534	2.549145	3.398074	3.566485	2.151141	3.709338	0.251126	4.269775	3.801733	5.619586	5.271325
ENSG00000197530	MIB2	27.536499	29.113138	21.452993	38.014717	12.191674	12.844628	7.367677	1.003759	19.581684	8.250325	5.108991	14.978557	20.652372	14.073538	26.037836	41.411919	38.720776	33.932938	15.796301	17.937782	24.032789	11.546234	2.509441	6.54704	12.372616	7.500165	10.958058
ENSG00000189409	MMP23B	6.030705	3.840284	0.542277	1.234441	2.284014	2.46268	0.048184	0	1.224249	5.086138	0.088241	1.667245	5.096736	4.735582	0.702915	6.839362	10.708739	3.33116	0.259946	1.102115	5.167951	0.399013	1.065761	0.148475	2.969149	0.300647	1.463143
ENSG00000248333	CDK11B	6.057088	6.443425	7.703104	9.459159	2.233546	2.14548	2.874157	0.267399	7.145443	2.721238	2.818927	4.004595	7.83094	7.598639	8.458404	10.245483	7.294487	7.637138	8.43156	5.813228	6.530485	8.091065	0.545235	4.204412	5.844482	4.691259	6.62447
ENSG00000272004	RP11-345P4.10	0.153344	0.272403	0.356817	0.343701	0	0.15402	0.021107	0	0.191336	0.047418	0.094509	0.221365	0.226652	0.149718	0.132065	0.146172	0.234663	0.409948	0.213139	0.306364	0.112662	0.272597	0.000141	0.136161	0.118652	0.174808	0.176913
ENSG00000189339	SLC35E2B	26.832224	24.489122	27.786455	26.423872	14.657921	6.923726	15.714112	0.877662	30.899363	8.154647	15.236613	16.695415	13.185605	11.528312	30.529911	25.565845	24.012789	20.756092	27.65048	35.891525	23.948818	24.913183	1.8026	17.329857	10.499721	13.215855	11.900181
ENSG00000269737	RP11-345P4.7	8.061722	7.194469	8.932148	8.956472	1.04028	0.320698	1.447076	0	7.440037	2.086864	1.996662	5.012009	2.278255	1.427679	8.669373	9.068661	3.005135	5.16863	5.15248	5.182025	4.713465	8.37492	0.386	1.258054	1.353794	0.832034	0.782566
ENSG00000269227	RP11-345P4.6	6.132112	7.269913	9.385061	8.02794	0.911349	0.888974	3.288108	0.174642	8.080682	1.789932	3.419866	4.627733	1.979858	0.760524	8.067594	7.044599	3.686545	3.49142	4.850614	5.008594	4.770325	8.36549	0.142647	1.961842	1.45929	1.006016	0.954049
ENSG00000215914	MMP23A	4.785182	2.793785	0.323092	0.836848	1.654008	0.766046	0.020553	0	0.738564	3.549604	0.080621	1.027758	3.618435	3.550464	0.345683	4.430867	5.834976	1.920326	0.117754	0.554913	3.559697	0.238154	0.740573	0.082012	2.443584	0.275919	1.114725
ENSG00000008128	CDK11A	3.473596	4.636829	5.396408	6.765215	1.18087	0.829182	1.58013	1.018078	3.228181	1.581827	1.533606	2.093257	6.424735	4.81211	7.540759	7.387257	4.536187	5.917619	4.916244	2.694051	3.533726	4.70556	0.416799	1.622146	2.426321	1.770612	2.549044
ENSG00000268575	RP1-283E3.8	4.058	4.43499	6.481576	5.150536	1.459338	0.992916	2.98779	0.169251	4.860314	1.000587	2.643513	2.980378	3.638613	2.16301	5.976689	4.923821	3.499944	3.523073	4.477122	3.922971	3.088308	4.977876	0.232042	2.230009	1.690028	2.16146	2.431785
ENSG00000227775	RP1-283E3.4	14.046528	12.260159	18.07291	14.734076	8.807679	4.96897	14.015659	0.349232	15.526787	2.432802	9.617537	12.890204	7.379308	5.087529	14.781865	10.056914	13.430222	10.427963	12.706796	23.042423	11.84309	15.304522	0.994875	7.178816	3.56992	6.409195	5.38857
ENSG00000215790	SLC35E2	16.039789	14.229713	15.666564	13.15416	9.572742	5.963677	7.594633	0.532835	14.320042	3.923823	7.531012	7.177235	8.905267	9.861494	13.592844	12.352921	11.800253	10.103874	14.154028	18.909231	15.958005	12.662984	1.278833	12.610463	5.815153	8.967148	7.992509
ENSG00000008130	NADK	15.019276	14.847064	15.006074	18.020769	8.559095	5.459325	7.680698	1.027839	11.617214	6.549319	6.92568	12.047786	20.621269	13.373154	23.848507	16.886415	16.910786	17.9228	16.357895	13.629321	14.355121	13.646327	1.733016	8.746785	10.255657	10.435035	11.786163
ENSG00000078369	GNB1	66.359894	58.921986	74.469864	48.459911	36.369045	21.144598	79.600151	5.644807	78.558205	21.01239	76.336906	43.567696	57.466682	52.930233	72.162094	52.873291	67.791252	58.59594	84.980194	78.035934	52.330719	90.837418	6.075963	80.351761	54.297588	96.880959	78.818604
ENSG00000231050	RP1-140A9.1	0.257759	0.589621	0.318298	0.990615	0	0	0.242636	0	0.517936	0.048533	0.180285	0.25348	0.29662	0.230576	0.773986	0.441996	0.260842	0.392461	0.739032	0.264012	0.189427	0.185233	0.033952	0.129212	0.107132	0.164436	0.115924
ENSG00000169885	CALML6	0.697271	0.583471	1.003035	1.736303	0.161827	0.201767	0.053594	0	0.260634	0.018344	0.04921	0.386686	0.57246	0.207923	0.343106	0.81199	0.176978	1.200631	0.482997	0.484658	0.289112	0.633051	0	0.042147	0.050425	0.053894	0.147947
ENSG00000178821	TMEM52	0.359787	1.631024	0.047594	1.126451	0	0.791096	0	0	0	0.346995	0	0.784388	2.179117	1.857633	0.025109	2.477434	0.075928	1.488651	0	0.07583	1.145355	0	0.152361	0.03486	1.199896	0.026673	0.73314
ENSG00000142609	C1orf222	0.04529	0.100071	0.041541	0.387419	0.046358	0.382866	0.028157	0	0.023712	0	0.005101	0.028235	0.161715	0.131211	0.052364	0.141706	0.02225	0.162784	0.071459	0.005824	0.317977	0.002349	0	0.010546	0.090856	0.011196	0.031502
ENSG00000233542	RP11-547D24.1	0.071168	0.247326	0	0.285901	0.034267	0	0	0	0.08831	0.038104	0	0.23722	0.204582	0.154784	0.047969	0.171879	0.072302	0.115535	0.043073	0	0.190596	0.023115	0.017858	0.038616	0.065503	0.02601	0.074336
ENSG00000187730	GABRD	0.40622	0.643629	1.347137	0.825522	0.458432	0.349947	0.239218	0	0.813832	0.189665	0	0.533702	0.530718	0.271568	0.482369	0.537771	0.206647	0.27639	0.236401	0.097568	0.26741	0.253396	0.01046	1.78611	0.129639	0.127532	0.165438
ENSG00000226969	RP11-547D24.3	0	0	0	0	0.087848	0	0	0	0	0	0	0	0	0	0	0	0	0.124286	0	0	0	0	0	0	0	0	0
ENSG00000067606	PRKCZ	4.568528	17.350735	2.864701	18.02301	3.438772	9.185853	2.217091	0.249585	3.570637	3.92902	1.525418	13.251377	11.544425	8.482729	2.537919	17.272221	1.697135	18.487553	2.351292	1.194482	9.994145	0.815199	1.030039	4.387709	6.713005	0.44256	3.707925
ENSG00000271806	RP5-892K4.1	0.204431	0.943537	0.198319	1.19548	0.127835	0.482184	0.14328	0.00905	0.140401	0.115191	0.073874	0.694689	0.623746	0.362088	0.162941	1.142785	0.094068	1.265267	0.12818	0.061416	0.563999	0.013741	0.069565	0.101792	0.207567	0.015723	0.059711
ENSG00000182873	RP11-181G12.2	1.316879	4.114704	1.894131	5.068518	1.022892	2.333505	1.520917	0.400065	1.908806	0.587083	0.569953	3.274833	2.90887	2.058025	1.192852	4.249799	3.462447	5.539774	0.778614	0.382518	3.382157	0.339982	0.079648	0.490125	0.927362	0.192462	0.800863
ENSG00000162585	C1orf86	8.845912	10.039413	6.115192	11.033587	5.66036	5.371256	3.1568	0.692541	5.585376	4.61775	4.026957	7.131824	8.26759	8.923122	8.954471	9.707131	12.030374	11.716747	8.117369	7.625324	9.618212	4.362217	1.362872	3.491467	7.33985	4.165815	9.283987
ENSG00000269554	AL590822.2	0.009893	0.015818	0.012828	0	0	0	0	0.072208	0.019486	0	0.008982	0	0	0	0	0.01531	0	0	0.017292	0	0.010027	0.009015	0	0	0.006533	0	0.003571
ENSG00000203301	AL590822.1	2.486857	2.979101	1.955634	4.182287	0.841299	1.339333	0.505282	0.153921	1.67135	0.445275	0.335852	1.047846	1.103242	1.003567	2.095775	2.577562	2.678588	2.097725	3.115864	2.410923	1.710318	1.525598	0.171815	0.351434	0.662462	0.68355	0.811526
ENSG00000243558	RP11-181G12.5	0.002126	0.017856	0.002283	0.022655	0	0.006233	0.006658	0	0	0	0.006131	0.046792	0.038197	0.040337	0.002702	0.016314	0.01106	0	0.053785	0	0.06319	0	0	0.062438	0.000495	0.014829	0.014906
ENSG00000234396	RP11-181G12.4	0.773849	1.149569	1.713147	1.70627	0	0	0.384884	0	1.109159	0	0.260784	0.966828	0.394488	0.622747	0.497521	0.87564	1.203992	0.735379	1.835838	1.107278	0.478811	0.987497	0	0.047508	0.197035	0.185241	0.143426
ENSG00000157933	SKI	40.843204	41.527557	41.648899	48.884102	18.311247	19.822721	22.963888	2.011213	33.314842	19.233694	18.997564	26.978773	42.529232	35.900696	25.64921	54.891033	26.508135	51.39489	37.674236	40.041119	46.472572	27.724031	4.934083	23.844872	37.843525	26.432985	33.110546
ENSG00000116151	MORN1	5.12156	7.741575	4.896335	9.956853	2.014202	2.954329	3.348597	0.480091	3.933667	1.518728	3.091609	4.701241	6.551629	5.290617	3.463416	8.230947	7.173386	6.885833	6.572466	3.770143	5.497502	3.835032	0.565818	3.084364	3.302835	2.438045	3.182245
ENSG00000272161	RP4-713A8.1	0.487499	0.526987	0.166654	0.755316	0.042044	0	0.091863	0	0.160662	0.242324	0.109299	0.271087	0.526427	0.472165	0.025993	1.12918	0.401453	1.354576	0.780623	0.215249	0.655776	0.087631	0	0.176034	0.111321	0.24391	0.211947
ENSG00000269753	AL589739.1	0.24367	0.22981	0.462313	0.633583	0.501018	0.194065	0.810285	0.108147	0.065999	0.075583	0.52893	2.244177	0.117381	0.123265	0.044839	0.691896	0.308694	0.519298	0.210051	0.407551	0.887999	0	0.25487	0.074911	0.074694	0.047743	0.043877
ENSG00000269896	RP4-740C4.6	0.897719	1.214333	0.703593	1.524221	0.300889	0.486493	0.259674	0	0.772949	0.110854	0.318313	0.806623	0.918993	0.614748	0.623549	1.337801	1.008672	1.227837	1.673272	0.576654	0.477507	0.751594	0.020475	0.398089	0.278777	0.478253	0.650023
ENSG00000238240	RP4-740C4.5	0.007499	0.006073	0.024972	0.006303	0.009895	0	0.008455	0	0.003171	0	0.027007	0.019105	0.011721	0.04873	0.01886	0.008218	0.011487	0.006245	0.043067	0.005985	0.001266	0.067012	0	0.003718	0.000731	0.002086	0.006202
ENSG00000272420	RP4-740C4.7	0.532517	1.127435	0.641645	1.578364	0.355201	0.696171	1.677531	0.129015	0.769802	0.554359	1.620017	1.034621	0.958246	0.600779	0.185243	0.57265	1.059826	0.735263	0.370177	1.042302	0.953591	0.822062	0.031736	0.811173	0.238617	0.297653	0.437871
ENSG00000271921	RP4-740C4.9	0.485874	0.817015	0.530187	0.82211	0.227438	0	0.321077	0	0.564446	0	0.417629	1.041768	0.649037	0.531	0.828488	0.887506	1.121679	1.335997	0.609157	1.002961	0.802455	0.405076	0.091437	0.161645	0.230428	0.219272	0.143674
ENSG00000271847	RP4-740C4.8	0.369668	0.729203	0.399843	1.6403	0.346549	0	0.162915	0	0.311801	0.17881	0.090659	0.427562	0.661201	0.352149	0.880352	0.933579	0.550552	1.00798	0.762976	1.077648	0.463711	0.233794	0	0.062947	0.213133	0.072841	0.055525
ENSG00000178642	AL513477.1	0	0	0	0	0	0	0	0	0	0	0	0	0	0	0	0	0	0	0	0	0	0	0	0	0	0	0
ENSG00000157916	RER1	32.332039	33.470997	43.058884	34.564011	19.589495	19.54122	19.913031	2.915299	31.684618	9.634068	22.317516	21.017559	30.871225	25.686287	33.989056	31.898493	28.727592	32.211094	32.613209	32.792385	26.110178	26.68294	2.898079	20.733101	23.023432	24.065672	25.876209
ENSG00000157911	PEX10	7.001254	7.008472	6.72553	8.514931	3.171291	3.328068	4.195141	0.534265	7.267641	1.968438	3.912312	5.006065	6.196137	4.986943	5.62938	5.583824	5.572462	6.16715	7.209175	5.332025	5.237688	4.871591	0.562888	5.530953	4.733264	7.714338	6.886983
ENSG00000149527	PLCH2	13.140512	75.698128	0.740231	104.089874	1.136125	33.796822	0.145237	3.524034	0.179522	15.688553	0.215925	25.495712	46.144978	40.625771	2.627908	43.665714	1.162692	88.202515	0.303846	0.427157	71.3479	0.192839	7.119851	0.157641	25.053505	0.150021	10.197226
ENSG00000224387	RP3-395M20.2	0.937801	4.656363	0	10.660353	0	2.365117	0	0	0	0.787444	0	1.988018	3.335058	1.98863	0.196331	4.103924	0.096007	6.277116	0	0	6.561954	0	0	0	1.168995	0	0.141995
ENSG00000229393	RP3-395M20.3	0.818734	5.347686	0.097515	9.336719	0	2.437862	0	0	0	0.522135	0	1.377374	3.301254	2.222109	0.44964	3.576636	0.109931	5.509154	0	0.065749	4.717569	0.073256	0.048906	0	0.634422	0	0.169833
ENSG00000157881	PANK4	11.190569	10.015669	10.451118	14.92949	5.727265	2.681244	3.970555	0.288025	7.75773	2.884263	3.003554	7.263907	8.366824	5.801581	12.436624	12.161091	12.163629	10.66508	8.056458	8.086243	9.358521	9.630608	0.821488	4.95269	4.686881	3.66345	4.849683
ENSG00000197921	HES5	0.507541	3.954168	0.077466	2.415001	0.599303	1.63208	0.267953	0.522748	0.205765	0.906907	0.088621	0.400439	2.114434	2.62721	0.160318	1.604998	0.84868	1.062288	0.050607	0.632719	3.093191	0.093079	0.28897	0.325262	4.583566	0.273108	0.989795
ENSG00000272449	RP3-395M20.12	1.084779	2.671101	0.191284	3.337791	0.414849	0.394693	0.255359	0.099527	0.271515	0.440373	0.088883	0.763278	1.262412	1.053429	0.624423	1.232218	0.853456	1.316643	0.119013	0.203866	1.666133	0.039399	0.196595	0.118107	1.035371	0.230691	0.406562
ENSG00000238164	RP3-395M20.8	2.692124	2.597884	0.648569	3.870125	1.469471	1.393187	0.222716	0.114686	0.300699	0.633571	0.251328	1.216109	1.820835	0.936777	3.342988	4.06345	1.510449	3.094119	0.492632	0.680639	1.863849	0.212651	0.194448	0.222012	1.244744	0.213132	0.617426
ENSG00000157873	TNFRSF14	18.733265	22.246298	7.13276	34.717007	16.205482	11.972958	3.991005	1.54503	5.367726	10.13958	3.677491	14.683059	18.385311	16.701246	19.26811	41.558472	15.581902	31.084957	10.452973	7.827783	32.751556	2.998674	1.557858	3.275938	11.922521	3.75884	7.268845
ENSG00000225931	RP3-395M20.7	0.718306	1.003947	0.141506	1.029112	0.191225	0.303328	0.094137	0	0.163447	0.114008	0.043793	0.445504	0.68889	0.361529	0.508723	1.379318	0.31615	0.831776	0.253652	0.158085	1.059625	0.151258	0	0.0506	0.265845	0.069546	0.127038
ENSG00000228037	RP3-395M20.9	0.457976	0.34469	0.130809	0.835705	0.133763	0	0.31018	0	0.171182	0.078844	0.122966	0.331415	0.244587	0.120947	0.476478	0.306368	0.41662	0.295062	0.376065	0.083355	0.338062	0	0	0.169168	0.124839	0.185148	0.310033
ENSG00000157870	FAM213B	4.240986	3.617147	2.098284	5.26156	3.200564	2.003571	1.797532	0.49652	4.079748	1.29882	2.132581	3.108596	2.945936	2.658136	1.874294	4.148374	5.223742	5.554071	2.165118	2.505156	3.81422	2.789195	0.2792	2.834479	2.98312	2.864913	3.300674
ENSG00000142606	MMEL1	0.216238	0.281312	0.009138	0.544178	0	0	0.038749	0	0.039515	0.080127	0	0.343176	0.230727	0.242977	0.033627	0.456671	0.101877	0.543397	0	0.034598	0.122492	0	0	0.064795	0.080369	0.088103	0.153701
ENSG00000237058	RP13-436F16.1	0	0.000436	0	0	0	0	0	0	0	0	0	0	0	0	0	0	0.07681	0.000392	0	0	0	0	0	0.000414	0	0	0
ENSG00000215912	TTC34	1.159159	0.744687	1.467188	1.355394	1.120571	0.341121	0.972552	0.033621	1.443636	0.037196	0.580136	1.57983	0.675233	0.237999	1.016031	0.93935	2.049174	0.67929	1.771915	1.377733	1.229665	0.792465	0.073949	0.41011	0.144633	0.498079	0.442621
ENSG00000233234	RP11-740P5.2	0	0	0	0	0	0	0	0	0	0	0	0	0	0	0	0	0	0	0	0	0	0	0	0	0	0	0
ENSG00000231630	RP11-740P5.3	0	0	0	0	0	0	0	0	0	0	0	0	0	0	0	0	0	0	0	0	0	0	0	0	0	0	0
ENSG00000169717	ACTRT2	0.001061	0.003206	0	0.018666	0	0	0	0.001595	0	0.014239	0.002409	0	0	0.008681	0	0.023877	0.001723	0.021676	0.002903	0.009633	0.003824	0.013883	0	0.001638	0	0.002704	0.008394
ENSG00000177133	LINC00982	0.739227	0.791325	0.072189	2.699672	0.59127	0.523642	0.067287	0	0.06865	0.132069	0.017234	1.925137	0.81343	0.572161	0.073666	2.068038	0.5281	2.529901	0.130831	0.081986	1.008322	0.007501	0.035159	0.024827	0.352436	0.078926	0.381479
ENSG00000256761	AL008733.1	0.001622	0.00293	0.001618	0.006946	0	0.004793	0.000191	0	0.109176	0.003008	0	0.002467	0	0.001145	0.00008	0.004946	0.001936	0.009453	0	0.003548	0.016131	0	0.014826	0	0.013345	0	0.00088
ENSG00000142611	PRDM16	0.764305	1.117222	0.094079	1.788149	0.358004	0.306463	0.047926	0	0.063291	0.339386	0.069731	1.063604	0.804935	0.803701	0.066517	1.144968	1.277369	2.139409	0.023957	0.332599	0.961155	0.014225	0.020367	0.063046	0.546573	0.228551	0.594678
ENSG00000226286	RP1-163G9.2	0.14915	0.259738	0	0.620194	0	0	0	0	0	0	0	0.360816	0.168926	0.083445	0	0.37217	0.268071	0.755157	0	0	0.247707	0	0	0.014608	0.075843	0	0
ENSG00000272235	RP11-22L13.1	0.209509	0.252078	0.018001	0.562666	0.041532	0.05058	0.041394	0	0.031752	0.071108	0.043652	1.129186	0.346434	0.130237	0.032423	0.535798	0.609071	0.883198	0.018707	0.196729	0.330777	0	0.014383	0.019503	0.041593	0.020986	0.057335
ENSG00000130762	ARHGEF16	2.172282	4.571607	0.645951	8.525309	0.19283	1.724978	0.30661	0	1.20245	1.431013	0.075365	4.373714	3.133825	2.633879	0.066364	5.874608	0.243729	10.965972	0.684381	0.37214	3.997728	0.517074	0.191798	0.680051	1.79409	0.231873	1.127864
ENSG00000272088	RP11-168F9.2	2.246712	5.068156	1.0632	6.447917	0.477021	1.056732	1.526988	0.047784	0.70435	0.596886	0.066041	5.344713	2.584872	1.591457	0.039985	3.63443	0.661053	3.55618	0	0.38752	4.626369	0.093233	0.555015	0.085427	1.303292	0.043078	0.489261
ENSG00000162591	MEGF6	28.548979	61.491589	7.936008	91.919945	7.370702	27.230265	5.097976	5.576494	14.318609	16.871521	0.500381	34.742065	37.978809	31.157156	2.013844	70.569389	11.110585	57.069778	4.079706	3.057861	62.65799	2.245937	4.032458	0.565177	18.932722	1.858085	9.742894
ENSG00000207776	MIR551A	0.290425	0.413589	0	0.706903	0.806652	0	0	0	0.328221	0.070928	0	0.918062	0.062333	0.227107	0	0.168907	0.276327	0	0	0.529049	0	0	0	0	0.089485	0	0.097051
ENSG00000238260	RP11-46F15.2	0.616819	0.429062	1.039115	0.883273	0	0	0.199868	0	0.776062	0	0.508246	0	0.14819	0.243616	0.5351	0.342701	0.146663	0.273107	1.579849	0.3903	0.332854	1.012176	0	0.160672	0.14164	0.197333	0
ENSG00000158109	TPRG1L	11.343672	17.033907	10.533245	12.484284	5.190156	7.994483	8.736422	1.068107	9.509652	6.954598	9.535316	9.809397	16.310564	16.292713	4.811656	13.649343	8.078914	12.608856	14.824314	6.789263	14.496017	7.565955	1.696811	15.034391	17.755865	12.722434	16.869148
ENSG00000116213	WRAP73	5.012177	4.918749	5.356283	5.809783	2.486292	2.036567	2.402056	0.727707	3.54283	1.503591	2.007136	2.830937	4.519229	3.775305	6.163038	5.848969	4.637317	5.304785	5.618342	3.712108	4.405647	4.16386	0.411313	2.456757	3.147784	2.966073	3.431792
ENSG00000078900	TP73	1.252738	4.944676	0.483421	9.453261	0.300326	1.918242	0.230979	0.274723	0.427613	1.057624	0.236633	3.126752	4.812928	3.450684	0.594889	6.990427	2.336671	5.485687	0.375437	1.117635	3.143477	0.308414	0.22022	0.128377	1.647328	0.108234	1.786239
ENSG00000227589	RP5-1092A11.5	0	0	0	0	0	0	0	0	0	0	0	0	0.021802	0	0.171007	0.08233	0.107642	0	0	0	0	0	0	0	0	0	0.08134
ENSG00000235131	RP5-1092A11.2	0	0.845561	0	3.225601	0	0	0	0	0.157974	0	0	0.751281	0.289044	0.240975	0.190629	0.995142	0.184143	0.509193	0	0.41508	0.647498	0.085601	0	0	0.148484	0	0.238573
ENSG00000227372	TP73-AS1	7.88719	6.922231	10.937246	9.729905	4.776968	3.458728	9.857635	0.741707	9.210854	2.135929	6.905596	7.314771	6.334055	5.011661	9.493197	8.146373	12.422789	8.728563	10.781678	13.16561	8.336461	8.919165	0.644475	5.868878	3.407129	4.569373	5.108319
ENSG00000162592	CCDC27	0.090011	0.061119	0.187703	0.078045	0.036064	0	0.089974	0	0.166986	0.024871	0	0	0.042337	0	0.050781	0.079466	0.058487	0.142294	0.160241	0.102825	0	0.142464	0	0.042735	0.018381	0.026714	0.028636
ENSG00000235169	SMIM1	1.563163	1.662513	3.877707	2.890276	2.600034	0.743247	0.530578	0	3.006167	0.647632	0.781961	2.351855	1.471638	2.209184	1.222091	2.243845	0.200479	5.108479	4.667291	5.121409	1.987125	0.494148	0.387635	3.79265	1.026835	1.429875	1.506167
ENSG00000130764	LRRC47	9.121415	12.639956	11.120414	10.784694	4.981627	4.962239	7.492836	1.185501	10.137444	3.997013	7.35265	8.268888	13.421885	10.023491	9.127315	10.64172	9.087738	10.199441	15.696809	9.288924	8.818734	8.904922	1.011261	8.815343	10.460814	9.58825	13.591311
ENSG00000266075	RN7SL574P	0.914412	1.00826	1.947737	1.630383	0.308547	1.318458	0.215624	0.216341	0.822945	0.137903	0.241091	0.322947	1.395772	0.477997	1.487259	0.420219	1.077213	1.994197	0.700557	0.549235	0.726964	0.640125	0.048212	0.158302	0.330805	0.384504	0.269773
ENSG00000272153	RP1-286D6.5	1.317206	1.755715	2.848767	3.430885	0.962149	0.563582	0.999508	0	1.377413	0.409576	0.507664	1.08651	2.030076	0.81332	2.794495	1.571799	1.179326	2.036284	2.392622	1.205289	0.953747	2.305659	0.32047	0.283012	0.41733	0.542241	0.548703
ENSG00000116198	CEP104	5.546299	7.083839	7.209595	8.277484	2.857566	2.434761	4.97197	0.403612	8.109922	2.014386	3.624848	5.043765	6.164711	4.879642	7.523455	7.546494	5.896685	8.120378	11.439453	5.063643	4.693847	10.131209	0.388025	3.797148	4.235779	3.055927	3.362655
ENSG00000169598	DFFB	2.099941	1.230464	3.892359	2.063571	0.87495	0.584291	2.284457	0	3.420022	0.372655	1.499758	1.559666	1.029955	0.981567	3.940964	2.161879	2.424937	1.500342	7.009407	2.710351	1.52481	3.259055	0.106217	1.802922	0.644885	1.557965	1.319085
ENSG00000264428	AL691523.1	0.000232	0.000631	0.000279	0.000237	0.000251	0.016485	0.000116	0	0.000356	0.000157	0.000256	0.000776	0.000089	0.000068	0.000295	0.00013	0.000511	0.000184	0.000157	0.002552	0.000041	0.000305	0.001366	0.00007	0.000101	0.000049	0.000141
ENSG00000198912	C1orf174	4.878181	5.486722	5.595606	3.807967	2.259	0.987316	5.366158	0.120957	6.541881	1.666566	3.516561	2.93507	4.777224	3.980882	4.634905	3.960098	5.663343	3.645643	6.308909	5.737368	3.659662	6.832269	0.200053	4.788795	3.774039	4.366926	4.376446
ENSG00000236423	LINC01134	0.376821	0.304635	1.093848	0.192604	0.196712	0.003259	0.467944	0	1.759722	0.048718	0.339292	0.104059	0.268114	0.107208	0.60197	0.293956	0.309039	0.161944	2.048213	0.337225	0.061641	1.006221	0.020004	0.29854	0.024078	0.286233	0.153403
ENSG00000233304	RP13-614K11.1	0.011209	0	0.314126	0	0	0.094861	0	0	0.408454	0	0.033016	0	0	0.001451	0	0	0	0	0.903786	0	0	0.435016	0	0.014724	0	0.008018	0
ENSG00000226374	RP13-614K11.2	0	0	0.157221	0	0	0	0.035903	0	0.288916	0	0	0	0	0	0	0	0	0	0.317055	0	0	0.092199	0	0	0	0	0
ENSG00000229280	RP11-374C13.1	0	0.026309	0.204757	0	0.182167	0	0	0	0	0	0	0	0	0.006654	0	0	0	0	0.006667	0	0	0.051285	0	0.012507	0.006335	0.004986	0.009192
ENSG00000235054	RP5-1166F10.1	0.122369	0.008566	0.739463	0	0	0	0.074004	0	0.494102	0	0.17485	0	0	0	0	0	0	0	0.833029	0.059153	0	0.841573	0	0.170335	0	0.390738	0.167086
ENSG00000227169	RP1-37J18.1	0	0	0	0	0	0	0	0	0	0	0	0	0	0	0	0	0	0	0	0	0	0	0	0	0	0	0
ENSG00000232596	RP1-37J18.2	0	0	0	0	0	0	0	0	0	0	0	0	0	0	0	0	0	0	0.026073	0	0	0	0	0	0	0.110684	0.029307
ENSG00000196581	AJAP1	9.58776	0.230452	51.462833	0.587351	5.927177	0.065523	13.190577	0	31.924528	0.088376	15.682702	0.706351	0.185027	0.108153	0.363615	0.19998	0.220456	0.368047	39.388901	13.822102	0.356887	35.641655	0.098293	8.867897	0.098684	15.905128	6.40164
ENSG00000231510	RP11-542C10.1	0	0	0	0	0	0	0	0	0	0	0	0	0	0	0	0	0	0	0	0	0	0	0	0	0	0	0
ENSG00000179023	KLHDC7A	0.099704	0.039373	0.004076	0.062163	0.115394	0.064558	0.002645	0.007855	0	0.012387	0.003469	0.032887	0.027275	0.058543	0.027719	0.105467	0.01151	0.062916	0.002195	0.006444	0.043249	0.005554	0.001309	0.000534	0.040382	0.029508	0.054357
ENSG00000260972	RP1-58B11.1	0	0	0.003313	0.024884	0	0	0	0	0	0	0	0	0.02162	0	0.001037	0.012398	0.001584	0	0.001273	0	0.001445	0	0	0	0	0.004103	0.011954
ENSG00000264341	MIR4417	0	0.113252	0	0	0	0	0	0	0	0	0	0.801705	0.065624	0	0	0	0	0	0	0	0	0	0	0	0	0	0.073776
ENSG00000236948	RP11-154H17.1	0	0	0	0	0	0	0	0	0	0	0	0	0	0	0	0	0	0	0	0	0	0	0	0	0	0	0
ENSG00000216045	AL356693.1	0	0	0	0	0	0	0	0	0	0	0	0	0	0	0	0	0	0	0	0	0	0	0	0	0	0	0
ENSG00000264101	MIR4689	0.642757	2.092107	0.522963	1.946532	0.777514	0.062675	0.646311	0	0.969347	0.318909	0.33613	0.982375	0.964785	0.39748	0.578666	0.734217	0.567384	2.041014	0.448644	0.731102	0.822123	0.431957	0.122853	0.115783	0.45391	0.185864	0.050971
ENSG00000131697	NPHP4	7.623454	12.849184	10.540442	14.706488	5.173022	4.645421	5.656971	0.482939	9.910364	2.601446	4.281856	6.965397	9.282796	6.759481	14.353614	8.584535	10.230376	17.179119	10.493434	10.915462	7.842786	12.286991	0.612181	4.343133	4.673728	4.204308	4.214352
ENSG00000266687	AL356261.1	0.227989	0.955511	0.081121	0.590309	0	1.302827	0.211326	0	0.646543	0.438614	0.135899	0.754949	0.554322	0.678472	1.094471	0.395389	0.327394	0.683472	0.371396	0.462385	0.172239	1.412256	0	0.303561	0.70482	0.181255	0.571965
ENSG00000069424	KCNAB2	13.316933	7.498512	8.08166	7.589813	11.649589	3.304004	3.87628	0.318236	7.383606	2.790237	3.422654	4.461386	8.930676	7.936443	23.232	9.378087	10.933727	8.997029	7.45818	7.833512	9.632598	4.549859	0.700549	3.577415	5.441071	4.4404	5.798363
ENSG00000268332	AL035406.1	0	0	0	0	0	0	0	0	0	0	0	0	0	0	0.002088	0	0	0	0	0	0	0	0	0	0	0	0
ENSG00000116254	CHD5	0.068859	0.090477	0.071743	0.12556	0.012852	0	0	0	0.022448	0.018956	0.007491	0.069413	0.052956	0.063415	0.019438	0.079348	0.026128	0.142766	0.009742	0.073825	0.049147	0	0	0.011255	0.017747	0.021236	0.02572
ENSG00000116251	RPL22	45.073616	47.494022	41.61747	27.44886	22.834961	17.901735	65.641991	5.557936	50.817333	16.11228	79.034988	31.588026	58.830894	66.480553	22.673475	41.664524	33.133503	39.709206	60.499401	50.30928	37.386932	52.061684	6.808103	87.402489	55.273258	80.133751	75.523247
ENSG00000226944	RP1-120G22.11	0.448708	0.611674	0.288418	0.609891	0	0	0.490002	0	0.626623	0.110856	0.360907	0	0.254876	0.427597	0.43688	0.371963	0.315427	0.482865	0.263689	0.369572	0.217948	0.104167	0	0.282008	0.115006	0.221828	0.093765
ENSG00000158286	RNF207	5.60812	3.15782	12.052673	7.415905	4.280529	1.099249	4.914252	0.18138	13.672073	0.649391	3.227983	4.801802	2.966023	1.532043	20.477928	5.291025	1.750937	9.739358	11.765617	9.734082	2.658472	3.740565	0.165346	2.029313	0.800435	1.904741	1.678308
ENSG00000116237	ICMT	11.698933	11.391413	10.43872	8.889159	7.050666	3.971962	11.792645	1.371727	13.500484	4.580281	7.014691	6.62931	12.717093	10.855124	11.505925	8.46759	13.578696	9.368292	10.508956	13.393688	8.656792	9.825426	1.238016	8.163067	12.055486	14.01874	15.213533
ENSG00000225077	LINC00337	0	0.048187	0.016806	0	0	0	0	0	0.037172	0.049955	0	0	0.089324	0.074166	0.092036	0.103827	0.178837	0.108488	0.026897	0.077793	0	0	0	0	0.03495	0.012831	0
ENSG00000173673	HES3	0.071708	0	0.041224	0	0	0	0	0	0.047386	0.110597	0	0	0.106499	0.069374	0.097391	0.165958	0.158126	0.203963	0	0	0	0	0	0	0.027288	0.021494	0.015089
ENSG00000158292	GPR153	13.495477	9.233143	12.490129	5.815907	5.091776	2.815622	5.753931	0.871722	13.145086	4.320288	2.218968	3.969569	8.019585	8.693971	18.645601	8.859608	7.441893	6.629225	12.325116	9.06606	12.064631	10.109109	1.362815	7.584087	10.304156	19.778776	16.504881
ENSG00000097021	ACOT7	6.732536	4.331213	13.444096	3.620686	2.403739	2.257813	5.251141	0.362193	11.444632	1.174476	6.959422	1.30226	7.498805	4.801623	6.106078	4.709859	2.559203	3.416906	15.754116	9.200673	2.734318	9.280275	0.32272	6.459196	4.705712	14.438125	13.220511
ENSG00000271746	RP1-202O8.3	0	0	0	0	0	0.322964	0	0	0	0	0	0	0	0	0	0	0	0	0	0	0	0	0.000011	0	0	0.000005	0
ENSG00000069812	HES2	1.680301	8.304608	0.082472	6.910401	0.581817	2.116621	0.03963	0.5	0.08254	1.764789	0.010787	4.910637	6.014525	4.280326	0.014052	7.473677	0.129344	7.393358	0.009777	0.066402	2.860175	0	0.263874	0	4.792166	0.028361	2.551459
ENSG00000187017	ESPN	3.392745	16.315493	0.197578	27.574457	0.116798	8.033463	0.156564	0.703839	0.187143	4.073925	0.023584	5.74358	12.9145	9.266369	0.070587	16.641611	0.04747	18.130762	0.024835	0.125278	10.677765	0.075404	0.509421	0.056252	10.021063	0.116733	4.309361
ENSG00000265392	MIR4252	1.069082	3.594381	0.738252	4.708005	0.20037	2.121299	0.282376	0	0.974038	0.462694	0.377865	2.168545	2.447801	1.797107	0.678898	3.48994	0.368732	2.256963	0.519018	0.633405	1.536288	0.778482	0.140001	0.491367	2.474699	0.476467	0.832566
ENSG00000231868	RP1-202O8.2	1.102335	4.824317	0.014708	5.426559	0.045483	1.055991	0.133888	0.056939	0	0.599496	0.009795	1.680584	2.490461	1.247438	0.04371	4.662071	0.010961	4.312645	0.020741	0	3.08048	0	0.311018	0	1.377954	0.006936	0.274357
ENSG00000215788	TNFRSF25	15.501106	34.839169	18.160673	64.95919	7.74578	10.29011	10.422499	1.673409	22.571384	7.506958	7.345987	9.122749	20.058371	12.466412	9.05366	29.676584	2.545336	33.70533	9.649662	10.036727	25.810856	20.035831	1.325219	3.763826	8.349022	5.780139	5.818658
ENSG00000171680	PLEKHG5	24.401426	60.812004	28.18676	99.864609	11.006872	21.128492	10.471803	2.058359	29.479145	12.812963	8.460965	14.615299	30.389061	25.731466	10.816116	52.311008	2.999648	51.475006	14.745168	13.309648	39.214581	22.590076	2.605588	6.555171	19.432699	10.822145	14.103934
ENSG00000162408	NOL9	6.958503	7.629649	8.805619	8.734359	3.672179	1.880808	7.295745	0.464751	8.29846	2.515278	4.748188	5.227716	8.107825	5.129397	7.691009	7.039808	7.459738	7.967992	8.775267	7.046976	5.733888	7.909796	0.633622	4.006767	4.901649	4.614073	5.394799
ENSG00000253022	RNU6-731P	0.926956	0.363203	1.082283	0.418296	0	0.915157	1.120027	0	0.450302	0.102738	0.118183	0.146645	0.644255	0.891528	0.851402	0.947448	0.649154	0.459779	0.554331	0.214011	0.40531	0.717	0.064066	0.059654	0.07207	0.122864	0.047737
ENSG00000229519	RP11-58A11.2	2.004065	2.706322	2.456768	3.21189	1.803607	2.805878	4.784673	0	2.433543	0.399237	1.093668	3.900872	3.134932	0.982401	2.331304	2.326732	1.802766	3.12061	1.0043	2.981057	2.522058	1.962126	0.350141	0.28271	0.828711	1.011546	0.894476
ENSG00000173662	TAS1R1	0.363128	0.554436	0.243909	0.210736	0.084498	0.038052	0.076116	0	0.344998	0.277205	0.027257	0.31582	0.931441	0.466724	0.038098	0.870531	0.089591	0.790628	0.082729	0.046437	0.512283	0.157101	0.059987	0.070862	0.227605	0.739834	0.359004
ENSG00000204859	ZBTB48	8.980076	11.254222	8.296857	14.504402	4.646721	3.641404	2.666124	0.556146	6.981444	2.679767	2.761799	8.488353	14.49897	8.445846	9.802434	14.692429	5.879206	14.491268	8.984052	6.247705	9.655438	7.206886	1.299818	3.440543	4.141903	3.414476	4.420352
ENSG00000162413	KLHL21	11.624988	20.223822	9.151548	21.517578	5.867888	7.885574	4.580715	1.682319	7.708386	8.363846	4.830723	15.352926	24.611572	13.980238	8.536476	23.870518	8.527621	27.532202	11.957616	9.317657	14.163923	5.215894	1.812587	8.78445	14.213122	5.882337	11.596656
ENSG00000116273	PHF13	6.010228	5.251828	6.498305	4.367239	3.88081	3.198469	7.859889	0.724752	8.135695	2.277538	6.499032	4.527427	5.988226	5.820635	6.285707	8.216747	5.055288	5.918934	5.9446	12.809918	5.418821	6.815835	0.735736	7.122372	6.231446	6.022329	6.952004
ENSG00000041988	THAP3	3.754916	3.617008	5.640118	4.989663	3.143125	2.430313	1.864225	0	4.854195	1.16797	2.642817	2.906816	3.130899	3.360782	4.961193	4.49372	4.559269	3.991787	8.65112	3.477876	3.37981	4.809645	0.306332	5.274392	2.740643	3.315483	3.463331
ENSG00000007923	DNAJC11	8.938691	12.272195	11.548041	14.062695	3.617183	1.491405	4.971876	0.526982	8.325313	2.62454	4.281502	8.109896	12.580176	7.519022	13.926373	11.323488	10.954951	10.191403	11.973772	8.567036	7.163332	12.412972	0.678678	4.673343	5.913284	5.864259	8.058531
ENSG00000228750	RP11-242F24.1	0	0	0	0.010729	0	0.159538	0	0	0	0.005268	0	0	0	0	0	0	0.01809	0	0	0	0	0	0	0	0	0	0
ENSG00000239166	snoU13	0	0	0	0	0	0	0	0	0	0	0	0	0	0	0	0	0	0	0	0	0	0	0	0	0.02675	0	0.06189
ENSG00000237436	RP11-312B8.1	0.370569	0.431557	0.499261	0.658077	0	0	0.093218	0	0.181516	0	0.616191	0.356973	0.268667	0.692803	0.241524	0.450412	0.239645	0.767124	0.342007	0	0.421285	0.135235	0.114371	0.368997	0.328954	0.41797	0.647163
ENSG00000171735	CAMTA1	11.242184	10.807293	13.258139	11.178142	6.274282	4.082941	15.08172	0.198136	14.27025	4.237909	15.439625	10.214614	12.729995	13.232654	10.436059	10.137464	14.550621	13.021352	8.073006	12.874292	8.914618	20.044756	1.20421	17.234053	9.556538	23.762369	14.398515
ENSG00000227950	RP11-312B8.2	2.285497	2.187991	2.574772	3.325975	0.960114	0	4.782166	0	3.123315	0.728084	2.962261	4.439217	2.827568	1.072035	2.798984	2.259096	3.334245	3.698306	1.199029	2.557092	0.920335	4.077498	0.080377	0.969558	0.805182	1.478148	1.839476
ENSG00000237365	RP11-334N17.1	0.274165	0.08161	0.111546	0.114816	0.094883	0	0.104191	0	0.178908	0.011311	0.23937	0.176085	0.105862	0.072253	0.110218	0.188148	0.688709	0.281593	0.112718	0.038941	0.065191	0.413131	0	0.100615	0	0.129599	0.092859
ENSG00000207056	RNU1-8P	0.038213	0.177494	0.132007	0.081906	0.112184	0	0.438281	0.03553	0.117743	0	0.222915	0.046562	0.060967	0.022931	0.227758	0	0.293993	0.035923	0.028408	0.181381	0.096378	0.357004	0	0.073677	0	0.114459	0.095485
ENSG00000237402	CAMTA1-IT1	0.296784	0.056433	0.148754	0.099152	0.214017	0	0.619796	0	0.360199	0.039656	0.289015	0.256555	0.094182	0.120892	0.19869	0.156314	0.657468	0.179785	0.225341	0.097191	0.007601	0.811851	0	0.148271	0.005603	0.489888	0.260687
ENSG00000237728	RP3-453P22.2	0.57823	0.108676	0.442747	0.158142	0.081651	0.671844	0.39074	0	0.249247	0	0.294808	0.408475	0.221583	0.149188	0.254156	0.222167	0.75198	0.312955	0.149885	0.111457	0.073983	0.825305	0	0.273889	0.021476	0.587061	0.2786
ENSG00000225126	RP4-549F15.1	0.100971	0.047307	0.037198	0.150566	0.010351	0	0.283363	0	0.105074	0.037361	0.045061	0.029392	0.173228	0.090637	0.045288	0	1.128109	0.09048	0.096333	0.124177	0.03436	0.592459	0	0.067946	0	0.215583	0.038801
ENSG00000270171	RP11-338N10.1	0.144989	0.156145	0.290987	0.230797	0.498397	0.005893	0.151482	0	0.219167	0.029819	0.176702	0.090127	0.098513	0.00969	0.047935	0.229819	0.491567	0.295936	0.167884	0.449929	0.080884	0.471102	0	0.059112	0.012294	0.122329	0.109748
ENSG00000270035	RP11-338N10.2	0.259486	0.396657	0.484091	0.699483	0.209738	0	0.176083	0	0.327348	0.140626	0.222597	0.027605	0.131057	0.09432	0.147967	0.264364	2.000788	0.805004	0.661537	0.979811	0.273976	0.452837	0.04236	0.329713	0	0.221988	0.191512
ENSG00000269978	RP11-338N10.3	0.389647	0.605185	2.015505	1.394388	0.688805	1.385942	0.816858	0.087827	0.910055	0.217459	0.792252	0.911713	0.197431	0.483618	0.208534	1.045869	2.499712	1.825437	2.186987	1.79376	0.288116	1.429732	0	0.143035	0.16411	0.344487	0.290137
ENSG00000049245	VAMP3	20.289021	21.181875	14.511152	17.351349	11.730663	6.568749	23.515785	2.094719	16.623856	8.117342	21.483366	12.609238	25.724384	21.559513	14.515463	18.051361	23.211813	16.145981	22.279943	18.195122	18.966957	20.073626	2.208757	21.098383	21.094992	22.232243	21.379906
ENSG00000269925	RP3-467L1.6	2.335933	1.645762	2.668095	1.187876	1.45143	0.66552	5.722989	0.225792	1.405891	0.66964	1.972618	3.96911	1.982754	1.087402	2.649876	1.994079	2.889842	1.83612	1.379608	2.392701	1.062923	2.867773	0.231867	0.598513	1.697833	1.641937	1.097688
ENSG00000049246	PER3	15.709428	21.912823	22.383827	14.972969	5.042629	5.315162	8.396884	1.065997	3.620373	4.532378	9.347851	10.904962	19.650951	17.667826	1.36815	7.591146	2.481049	13.566066	7.548467	1.597669	5.189745	16.257421	2.068978	3.615039	7.581341	11.853498	14.449261
ENSG00000236266	RP3-467L1.4	2.24834	3.039304	1.785821	2.16361	0.673427	0.288987	0.72752	0	0.234463	0.230737	1.073687	1.156611	1.894311	1.108404	0.206465	0.813258	0.452174	1.283576	0.550682	0.113968	0.455866	1.769552	0.165601	0.128369	0.31601	0.551567	0.860366
ENSG00000049247	UTS2	0.244812	0.269498	0.088498	0.035057	0.786394	0	0.239315	0	0.000893	0	0.501399	0.146186	0.216907	0.766683	2.486609	0.151931	0.019884	0.074079	0	0.222194	0	0	0	0.046081	0.000508	0.080944	0.173154
ENSG00000049249	TNFRSF9	0.623371	0.049087	0.069666	0.04502	0.27817	0	0.271407	0	0	0	0.316827	0	0.178645	0.041312	2.234891	0.331916	2.191473	0.047729	0	0.048642	0.041977	0.056372	0	0.035088	0.194481	0.07873	0.091266
ENSG00000270330	RP5-892F13.2	0	0.005712	0	0	0	0	0.036537	0	0	0	0.007279	0	0.012906	0.025124	0	0.033355	0.006489	0	0	0.047226	0	0	0	0.008059	0	0	0
ENSG00000116288	PARK7	33.353615	26.574142	27.728073	23.351919	11.387752	5.896267	23.778433	4.015128	34.57872	9.000123	42.749058	18.171289	30.212324	31.24683	29.940828	20.944746	28.904022	22.184189	41.675087	24.0502	20.201883	40.663105	2.01668	53.886967	24.915741	58.163853	51.399696
ENSG00000200344	Y_RNA	0.678335	0.808482	1.172237	1.252604	1.459098	0	1.884604	0	0.935489	0.295958	0.311349	0.182897	1.576864	0.516672	0.828428	0.380803	1.845169	1.648592	0.719504	2.15379	1.403991	1.389481	0.1429	0.24659	0.170852	0.628262	0.943819
ENSG00000116285	ERRFI1	17.72043	16.104654	26.786062	10.632703	13.409002	4.635969	47.398308	3.125173	66.165749	20.329247	23.040947	38.506851	28.891932	19.352974	29.190226	27.130686	36.947746	19.391872	22.680443	5.231224	21.387691	23.591612	2.376606	28.510855	23.753151	35.845303	27.31472
ENSG00000238290	RP11-431K24.1	0.232146	0.067063	0.596163	0.150575	0.059652	0	0.294879	0	0.727773	0.012554	0.197744	0.289819	0.064176	0.118067	0.305089	0.134277	1.722404	0.082501	0.138696	0.191911	0.041968	0.665125	0	0.136014	0.026093	0.246941	0.132851
ENSG00000232848	CTA-215D11.4	0.047162	0.054019	0.290816	0.084146	0	0	0.118106	0	0.193163	0.054862	0.193793	0	0.021899	0.093306	0.06035	0.101503	0.600981	0.056283	0.02621	0.101759	0.107472	0.049332	0.011164	0.027281	0	0.042574	0
ENSG00000229305	RP11-431K24.2	0.040281	0	0.105002	0	0	0	0.056341	0	0.116029	0	0	0	0	0	0	0	0.644211	0	0.010216	0.020839	0	0.148093	0	0.041117	0	0.062189	0.028069
ENSG00000200975	RNU1-7P	0.541831	0.311027	0.718645	0.249966	0.845973	0.242831	2.067852	0.025185	0.475058	0.285502	1.553095	0.272113	0.364128	0.516123	0.711121	0.402282	1.206481	0.464933	0.190233	1.590063	0.423439	0.327019	0.072606	0.630367	0.245503	0.913469	0.327313
ENSG00000227634	RP11-431K24.3	0	0	0	0	0	0	0	0	0	0	0	0	0	0	0	0	0.530751	0	0	0	0	0.189245	0	0.069567	0	0	0.048957
ENSG00000233645	RP11-431K24.4	0	0	0	0	0	0	0	0	0	0	0	0	0	0	0	0	0.39685	0	0	0	0	0.044489	0	0	0	0.045775	0
ENSG00000265414	RN7SL729P	0	0	0	0.050584	0	0	0.073593	0	0.092693	0	0	0.295501	0	0	0.06311	0	0	0.3157	0	0	0.018156	0	0	0	0.064834	0.008632	0
ENSG00000251977	RNU6-991P	0	0	0.141112	0	0	0	0	0	0	0	0	0	0	0	0	0	0.064612	0	0	0	0	0	0	0	0	0	0
ENSG00000162426	SLC45A1	1.089734	0.39564	2.083893	0.577798	0.423934	0.07844	0.68118	0	1.43497	0.398994	0.459895	0.182831	0.469433	0.45816	2.163984	0.668948	1.669401	0.800372	2.558243	0.871033	0.594223	1.130775	0.029583	1.377681	0.278716	1.378067	1.36651
ENSG00000252254	Y_RNA	0.119734	0.075412	0.217012	0.239095	0	0	0	0	0.295374	0.10092	0.388555	0	0	0	0.13793	0.215762	0.012482	0.129056	0.114578	0	0	0.189462	0	0	0.039326	0	0
ENSG00000142599	RERE	33.285831	30.350258	36.621288	40.57811	21.860432	12.425864	28.900667	2.150341	30.032953	12.7434	23.729033	33.057796	29.640223	28.704361	37.169678	41.476162	26.790123	42.942677	38.646065	48.942024	37.611149	26.385788	3.177959	20.678925	18.305517	23.5051	22.188421
ENSG00000232912	RP5-1115A15.1	2.346841	2.550915	2.860896	2.857331	1.081476	0.808725	5.457593	0.25563	2.594739	0.368487	3.005885	4.009725	2.064954	1.25711	3.649368	3.138322	2.572769	3.489923	2.997759	4.31962	1.851887	2.509548	0.263773	0.812368	0.939181	0.967328	0.93864
ENSG00000221083	SNORA77	1.844351	0.256542	1.176964	0.642112	0.176609	0	1.158499	0	1.148144	0.231588	0.54738	1.72648	1.237656	0.520832	2.10115	1.120601	1.02078	2.800718	1.362314	0.792589	0.662458	1.754958	0.190517	0.136465	0.173494	0.467448	0.255655
ENSG00000270282	RP5-1115A15.2	1.059406	1.448583	1.773399	2.524803	0.677883	0	2.472825	0	1.158401	0.24308	1.619971	1.962215	0.908198	0.581038	2.802133	2.448507	1.669482	2.232965	2.175436	3.7442	1.801695	2.27555	0.148796	0.819341	0.396218	0.713984	0.508175
ENSG00000234619	RPL7P11	1.891591	2.202392	2.479003	2.346608	1.159033	0.809597	4.486515	0.197224	2.131402	0.591263	2.797689	2.767238	1.705649	0.865153	3.959848	1.938453	3.064362	3.056825	1.787405	2.184062	2.273772	2.880496	0.116117	0.807763	0.795577	1.423604	0.453281
ENSG00000224315	RPL7P7	0.865024	1.254422	2.193976	2.680025	0.255328	0.08642	1.572194	0	2.081474	0.214004	0.888082	1.763591	1.414224	0.717035	4.139684	2.204742	2.006114	1.748496	2.946239	1.292252	0.630057	3.045467	0	0.363215	0.204182	0.604429	0.238915
ENSG00000222511	Y_RNA	0.714126	0.85829	0.168617	1.383916	0.063467	0.27613	2.128703	0.051142	0.849491	0.043199	1.043823	1.797485	0.842739	0.3529	0.553442	0.462519	0.620516	0.975732	0.094661	1.032746	1.543473	2.282011	0	0.118452	0.186733	0.488724	0.6247
ENSG00000226545	RP4-633I8.3	1.431112	1.766146	2.350327	2.549145	1.348298	0.499722	3.05667	0	2.190584	0.451825	1.944977	2.944734	1.601125	0.640289	3.379694	2.680922	2.842429	3.092929	2.157298	2.425686	0.920052	2.866442	0.112378	0.677503	0.495787	0.929416	0.543982
ENSG00000228423	RP4-633I8.4	2.061913	2.201097	3.076711	2.771183	1.111838	2.1071	3.962687	0.322714	2.745436	0.285783	2.476753	2.277563	1.863248	1.186401	4.171926	2.500737	2.982373	4.109884	2.847267	3.704282	1.356445	2.398864	0	0.567261	0.681564	1.221784	0.95305
ENSG00000229716	RP11-185B14.1	0.027184	0.137383	0.020684	0.101032	0	0	0.026245	0	0.020824	0	0.012799	0.088234	0	0.007581	0.016037	0.008143	0	0.046535	0	0.01149	0.007909	0.015333	0	0.012507	0.003859	0.013701	0.031396
ENSG00000074800	ENO1	58.264977	86.967361	42.188492	102.096756	22.853409	16.292316	23.782484	7.930867	47.772083	28.144304	44.257339	95.376999	118.803711	81.342453	58.39312	108.196732	74.485397	125.461174	118.718033	37.373638	43.769199	68.579674	5.699986	41.468273	77.00177	56.091824	96.295311
ENSG00000236269	ENO1-IT1	1.053032	1.837165	0.953236	3.290705	1.621469	0.284644	0.613057	0.618372	0.300657	0.792925	0.656322	3.790522	3.318781	1.562942	1.887544	4.807276	1.287393	6.424805	0.493067	1.045318	2.080118	0.343845	0.208057	0.169642	1.251095	0.263841	0.356088
ENSG00000230679	ENO1-AS1	0.115967	0.09263	0.238139	0.205436	0.633873	0	0.258017	0	0	0.067211	0.268248	0	0.113278	0.032132	0.087216	0.097422	0	0.046698	0.123561	0.104539	0.041518	0.121318	0	0.129944	0.024604	0.145148	0.190385
ENSG00000201725	RNU6-304P	0	0	0.32801	0	0.044438	0	0	0	0.108959	0	0	0	0	0.016853	0	0.090153	0.168648	0	0	0	0	0	0.026275	0.011294	0.012459	0.087129	0.073844
ENSG00000238249	HMGN2P17	0	0.038797	0.065021	0.02534	0.032531	0	0.0396	0	0.038866	0	0.055874	0.042103	0.009879	0.015656	0.010686	0.016304	0.008636	0	0.004647	0.006923	0	0.020977	0	0.004778	0.002711	0.009717	0.005991
ENSG00000232208	RP3-477M7.5	0	0	0	0	0	0	0.033003	0	0.122299	0	0.026371	0	0	0.018184	0	0	0.051652	0	0.024522	0	0.045848	0.008359	0	0	0.022724	0	0.012506
ENSG00000232663	RP3-477M7.6	0	0	0	0	0	0	0	0	0.031633	0	0.102358	0.159338	0	0	0.06325	0.011261	0	0	0	0.019649	0	0	0	0	0	0.007362	0.013227
ENSG00000131686	CA6	0.457503	6.68188	0.035363	22.551958	0	2.805497	0	1.397023	0	3.438011	0	45.043251	38.732693	12.547682	0	17.358442	0.004052	44.811932	0	0	3.58069	0	1.040419	0	2.165289	0.01354	2.202665
ENSG00000265141	RN7SL451P	0.031322	0.075419	0.014899	0.429215	0.016581	0.057961	0.032596	0.059217	0.021119	0.055196	0.05788	0.594873	0.670369	0.308939	0.064204	0.11255	0.015536	0.380493	0	0	0.041459	0	0.011137	0.105844	0.066733	0.062969	0.099443
ENSG00000197241	SLC2A7	0	0	0	0	0	0	0	0	0	0	0	0	0	0	0	0	0	0	0	0	0	0	0	0	0	0	0
ENSG00000142583	SLC2A5	1.227908	2.04389	0.062676	2.623416	0.539456	0.363821	0.118739	0.106462	0.108287	0.11039	0.094449	0.866616	0.989167	0.784558	1.571307	1.878768	1.33805	0.750719	0.277057	0.082585	0.601284	0.174099	0.08489	0.22469	0.5246	0.115954	0.706614
ENSG00000252404	SCARNA16	0.171106	0.279892	0	0.043088	0	0	0	0	0	0.200237	0.107336	0	0.082587	0	0	0.130698	0	0.368169	0	0.118193	0.075888	0	0	0.022256	0	0	0
ENSG00000180758	GPR157	4.224025	13.912035	0.712449	10.2886	1.554249	7.101403	0.668245	1.2219	0.988568	4.253475	0.442016	6.106102	15.241183	10.543037	0.827632	10.871154	1.72048	8.24918	3.132031	1.405219	9.241633	1.030657	1.241596	1.45028	14.006866	1.106122	6.510768
ENSG00000207865	MIR34A	0.177357	0.234133	0.951425	0.42911	0	0	0.010593	0	0.306244	0.05682	0	0	0.335693	0.217768	0.281068	0.134057	0.022129	0.343827	0.073985	0.152029	0	0.041721	0.03909	0.314413	0.012122	0.379378	0.095484
ENSG00000228526	RP3-510D11.1	1.684398	0.706713	4.478418	1.595472	0.446075	0	0.959487	0	4.502446	0	0.502691	0	1.389689	0.488659	4.260009	1.796207	2.29714	1.984161	3.382254	1.488817	0.702309	1.264814	0	1.16217	0.193862	1.828981	0.941959
ENSG00000234546	RP3-510D11.2	0.248023	0.328808	0.690507	0.58143	0.264281	0.658345	0.63775	0	1.179222	0.031059	0.241407	0.66213	0.407618	0.346483	0.926747	0.462826	0.899587	0.532815	0.855435	0.429602	0.237154	0.180234	0	0.852851	0.233288	0.686155	0.353051
ENSG00000049239	H6PD	19.524153	27.873829	18.295769	21.787018	8.587354	10.570719	8.385813	1.845001	15.268079	8.188208	6.227922	11.492146	27.499979	24.123014	18.664221	23.730322	19.569141	14.906509	18.700113	17.844105	18.817413	10.463018	2.584157	6.477085	19.689613	8.536566	15.7359
ENSG00000252841	Z98044.1	0.233812	0.401651	0.389399	0.631911	0	0.33985	0.170404	0	0.364714	0.101219	0	0.672725	0.890617	0.239908	0.105484	0.410463	0.647985	1.330851	0.006898	0.126331	0.345885	0	0	0.010434	0.206345	0	0.061515
ENSG00000171621	SPSB1	7.276311	10.596307	2.239513	7.980861	3.011524	3.926352	1.750503	0.570284	2.051113	4.341564	1.958916	6.916265	11.436803	9.315415	3.724723	13.304159	13.817928	11.450819	3.573427	2.89427	11.024773	1.517801	1.092636	2.624306	9.658737	2.302607	7.083442
ENSG00000252956	RNA5SP40	0.199873	0	0.026608	0	0	0	0.029927	0	0	0	0	0	0.036151	0.121172	0	0.191747	0.023294	0.044203	0.122187	0	0	0	0	0	0.014546	0	0.035099
ENSG00000235263	RP13-392I16.1	0	0	0	0	0	0	0	0	0	0	0	0	0.642173	0.337942	0	0	0.030213	0	0	0	0	0	0	0	0	0.054483	0
ENSG00000171612	SLC25A33	1.342533	0.973238	0.97333	1.125367	0.502156	0.451339	1.260834	0.180358	1.187693	0.681693	1.102689	1.05807	2.63402	1.699138	0.825908	1.886058	1.14742	1.663756	0.864058	1.231577	1.012852	1.168056	0.201445	1.471564	0.847831	1.973104	1.755326
ENSG00000231181	RP13-15M17.1	0.884961	0.76127	0.910442	0.782576	1.034693	0.115925	1.592735	0	1.367759	0.891744	0.936058	1.257648	2.280228	1.360648	0.870239	2.940308	2.184386	2.244281	0.977641	1.125192	1.562194	1.08733	0.235495	0.329782	0.877554	0.32346	0.553018
ENSG00000188807	TMEM201	6.324688	5.767111	9.517812	6.85336	4.098295	1.867745	6.341384	0.390442	9.617193	1.469481	3.839697	4.39169	5.396949	3.751426	9.535035	6.26931	7.252541	6.556098	6.477272	15.543694	4.792244	9.284651	0.543954	4.519233	3.17681	4.773298	5.044519
ENSG00000171608	PIK3CD	6.901296	4.301632	5.927297	3.506954	4.216308	1.757261	3.561664	0.200271	3.578842	1.400513	2.692349	1.218587	3.105085	2.907301	18.41547	4.942031	4.075547	3.237668	6.766016	6.98755	4.481097	3.752945	0.317731	6.021409	2.110507	2.38456	3.455807
ENSG00000179840	C1orf200	0.894669	0.341802	0.488898	0.151477	0.756953	0.232144	0.997481	0	0.267418	0.138947	0.437962	0.13897	0.415176	0.283925	3.007607	0.299889	0.792051	0.24214	0.15936	1.507722	0.459557	0.251297	0.052254	0.409124	0.097905	0.200227	0.358908
ENSG00000233268	RP11-558F24.2	0.611866	0.251891	0.429149	0.157519	0.446927	0	1.224846	0	0.233466	0	0.208936	0	0.34806	0.117015	2.193089	0.253437	0.513779	0	0.15084	0.930214	0.107664	0.204733	0	0.221665	0.100498	0.132479	0.054812
ENSG00000231789	RP11-558F24.4	1.186737	0.519133	1.601562	0.192176	2.282298	0	1.141459	0	1.370075	0.075438	2.417045	0.220697	0.288466	0.43116	3.546812	0.258226	0.971678	0.091894	1.62244	2.043731	0.295542	0.821835	0	3.690927	0.405682	2.450233	1.232002
ENSG00000171603	CLSTN1	29.304085	41.579502	31.218534	33.564346	12.606606	15.862396	21.007303	3.522921	36.91478	17.497711	16.51589	21.51601	35.204285	32.102367	25.385958	39.157207	17.718765	35.233532	49.475163	21.345129	34.309776	34.144329	5.055138	23.286869	39.618851	29.618622	41.85331
ENSG00000271264	RP11-558F24.6	0.412422	1.544521	0.826173	1.580334	0.499093	0	1.336929	0	0.869234	0.391365	0.638534	2.132962	1.934084	0.52197	0.901154	0.91426	0.31894	1.956582	0	1.043795	1.204229	0.568614	0	0.159832	0.538693	0.284192	0.455406
ENSG00000178585	CTNNBIP1	20.38171	72.461861	10.137986	34.116112	6.462757	44.441456	11.30743	8.872238	12.608681	22.826361	8.942674	16.530554	84.825455	69.514854	8.021136	51.363022	9.722128	23.338011	8.810653	11.403969	42.124439	9.393517	7.662888	14.935594	76.041634	17.615179	55.241844
ENSG00000223989	RP11-84A14.5	0	0.012825	0	0	0	0.005367	0	0	0.000895	0.001139	0.003043	0	0.009401	0.005514	0	0.00237	0	0	0	0	0.001604	0.001836	0.00067	0.002864	0.004294	0.001343	0.007978
ENSG00000162441	LZIC	7.844942	9.168679	7.006874	6.037625	4.354494	2.042115	12.037053	1.40292	10.234635	3.12805	11.041724	6.643654	8.829129	7.457016	4.896102	6.22253	6.572432	6.979032	12.231715	7.541647	6.389066	10.511114	0.831087	10.065752	8.428972	12.756956	10.57747
ENSG00000228150	RP11-84A14.4	0.628574	0.625482	0.691257	0.647182	0.196832	0.65042	0.818695	0	0.734638	0	0.265325	0.462643	0.374692	0.407245	0.960789	0.363596	0.543053	0.366259	0.389542	0.43977	0.433636	0.400301	0	0.285816	0.373084	0.505136	0.404454
ENSG00000173614	NMNAT1	2.045407	2.653113	2.747891	3.115365	1.542	1.216417	2.615573	0.653531	3.691515	0.613515	1.983181	2.337651	2.48747	1.438481	2.881779	2.457265	2.395984	2.75768	2.948265	2.359318	1.991843	2.826382	0.278196	1.98235	1.256357	1.974044	1.894727
ENSG00000202415	RN7SKP269	0.672222	0.845905	0.422304	1.127141	0.457811	0	2.427118	0	0.811408	0.061186	1.290848	0.84106	0.350161	0.169503	1.200362	0.875112	1.262287	0.577078	0.294548	0.99871	0.950872	0.557842	0.078283	0.424124	0.406775	0.506564	0.357356
ENSG00000265521	MIR5697	0.485608	0.157374	0.386702	0.047845	0	0	0.580072	0	0.501397	0.328961	0.385611	0.182911	0.199236	0.13975	0.409254	0.287821	0.183792	0.303784	0.066397	0	0.154906	0.137289	0	0.074768	0	0	0.227899
ENSG00000241326	RP11-807G9.2	0	0	0	0	0	0	0	0	0	0	0	0	0	0	0	0	0.006604	0	0	0	0	0	0	0	0	0	0
ENSG00000162444	RBP7	7.413414	7.425161	4.381749	14.802719	2.390652	0.780798	4.447089	0.960734	3.00362	3.175512	7.069314	4.354432	6.750761	5.51594	9.17159	7.97568	6.449739	6.703229	4.265724	3.683846	3.529613	0.842671	0.195343	7.810154	5.325879	5.149715	7.073698
ENSG00000225786	AL590639.1	0	0	0	0.3949	0	0	0	0	0	0	0	0	0.023756	0	0	0	0	0	0	0	0	0	0	0	0	0	0
ENSG00000130939	UBE4B	14.341547	19.745371	15.537621	18.423378	7.082959	8.123476	12.389443	1.275286	13.776591	6.467911	11.14325	12.702587	19.53713	15.4774	12.570585	21.314203	6.893181	16.569836	20.370632	14.090827	16.648701	13.882778	1.525282	11.050244	13.075343	9.318518	12.121315
ENSG00000224340	RP11-496H15.2	0.900946	0.9617	1.1243	1.04536	0.532124	0.054087	1.896749	0	1.057555	0.038395	0.675478	2.369961	1.209683	0.397077	0.608601	0.770184	0.271936	0.73328	1.141606	1.532237	0.493175	0.646016	0	0.272098	0.239996	0.275696	0.42167
ENSG00000233623	PGAM1P11	1.057676	1.344759	1.234814	3.294973	0.417298	0.864547	0.472596	0	0.657223	0.395559	0.506229	1.405027	1.50469	0.356239	0.95511	1.303964	0.374372	0.894774	1.056188	0.849833	1.004382	0.747017	0	0.14565	0.471705	0.372298	0.388649
ENSG00000201746	RNU6-828P	1.402394	1.277281	1.434497	1.889111	0.561821	0	0.621582	0	1.302108	0.816765	0.720636	0.389707	1.324256	0.761588	1.443407	1.963608	0.4282	1.795623	2.076647	0.865017	0.635514	2.123367	0	0.107608	0.365478	0.447591	0.423638
ENSG00000054523	KIF1B	14.737391	14.952429	20.49671	13.800326	9.197133	7.029478	12.505682	1.642465	13.104167	6.108274	12.992499	10.46897	25.63755	16.452635	11.328593	21.536005	12.649984	17.164471	12.848253	11.563829	11.439132	20.786085	2.296589	7.851027	13.552426	11.272681	12.040851
ENSG00000264881	MIR1273D	1.128007	1.522796	0.551266	0	0.179689	0.623955	0.290065	0	0.279807	0.504916	0.165779	1.061204	0.665737	1.128715	0.787641	2.881771	0.147351	0.905428	0.097499	0.588683	1.601265	0.026767	0	0.078431	0.767861	0.252343	0.50938
ENSG00000199562	RNU6-37P	3.460182	2.216512	3.381695	2.698794	6.703916	2.988646	15.659856	3.740608	2.04214	1.820044	12.425263	3.818909	3.104011	4.994967	2.726532	3.072367	2.376693	6.738745	1.126357	8.77559	5.250161	2.625642	0.908038	5.907078	4.601938	7.365773	2.744417
ENSG00000264501	RN7SL731P	0.008785	0.000999	0.000326	0.000596	0.002479	0.001668	0.000569	0	0.000406	0.003956	0.003039	0.004106	0.000314	0.000129	0.00147	0.001728	0.005211	0.002009	0.000829	0.001062	0.000785	0.000294	0.000319	0.000081	0.000267	0.000723	0.000672
ENSG00000265945	RN7SL721P	0.471198	0.996156	0.598569	2.218824	0.203779	0.907195	0.362482	0	0.45337	0.097016	0.149824	0.806594	0.746603	0.54118	0.299075	0.941843	0.112821	1.191394	0.033022	0.050011	0.374315	0.10218	0	0.12625	0.301582	0.341436	0.328352
ENSG00000142657	PGD	14.776193	13.106795	24.982233	12.843065	9.793296	4.713799	15.968429	1.565065	34.260471	3.259695	22.675913	10.027649	29.174894	18.728836	35.949772	13.378713	23.790596	11.619528	20.268085	21.346127	7.266	50.000401	1.02966	38.361752	10.777909	42.89481	34.357494
ENSG00000271989	RP4-736L20.3	0.001256	0.004477	0	0.058442	0	0	0.067969	0	0	0.001652	0.003926	0	0.002796	0	0.009063	0.013335	0.016429	0	0.000914	0.02084	0.000608	0.033577	0.038568	0.004924	0	0.001774	0.05688
ENSG00000251503	APITD1-CORT	0.121705	0.294158	0.527676	0	0	0.081477	0	0	0	0	0	0	0	0	0.302262	0	1.097529	0	0.614605	0.544635	0	0.58586	0	0.317086	0	0.500384	0.293482
ENSG00000175279	APITD1	2.825043	1.805731	3.411139	1.81335	1.673813	0.427621	3.31804	0.509043	5.402102	0.55298	5.143715	2.081828	2.069237	2.181798	2.496748	2.163538	4.390964	1.908647	5.377845	3.482698	1.551209	4.414455	0.276526	5.96132	1.658435	4.135708	2.455598
ENSG00000241563	CORT	0.38591	0.308058	0.383106	0.389429	0.096179	0	0.356445	0	0.648	0	0.278456	0.277106	0.189132	0.25167	0.219437	0.170174	0.525818	0.617759	0.22304	0.303167	0.325157	0.614991	0	0.200347	0.065736	0.21738	0.190436
ENSG00000160049	DFFA	6.330073	6.547824	6.018463	6.647496	2.50321	1.790922	6.083541	0.497073	8.057796	1.710559	4.200655	4.904397	6.56507	5.745636	6.836534	6.306005	5.916683	6.048015	7.584287	6.028952	4.548728	7.005515	0.382594	5.05305	4.993041	5.957715	7.232524
ENSG00000203469	RP5-1113E3.3	0.00158	0.004074	0.004766	0.003574	0	0	0	0	0.006959	0.001984	0.002778	0	0.017954	0.003221	0.006528	0.001743	0.007956	0.003223	0.005175	0.004391	0.004099	0.003756	0	0	0.011244	0.002093	0.006983
ENSG00000142655	PEX14	4.607308	6.381691	6.069792	8.698487	2.569277	1.215255	3.913339	0.240431	6.928741	1.911864	3.106945	5.159595	8.001365	6.758027	8.147882	7.311328	5.273888	7.433055	8.395732	4.603307	4.836779	5.697977	0.610075	3.856431	4.540647	4.16012	6.108688
ENSG00000243267	RN7SL614P	0.960364	1.23996	0.969308	1.691624	0.180811	0.01822	0.394385	0	1.197693	0.051278	0.463014	1.16972	0.729229	0.70548	1.223248	1.686433	0.85216	1.654886	0.726542	0.632875	0.696041	1.141932	0.314696	0.263484	0.475721	0.444751	0.171811
ENSG00000130940	CASZ1	6.031115	28.951952	0.592757	31.766394	0.538147	12.18923	0.245428	2.002908	0.174703	8.671039	0.147262	21.891996	36.562469	22.190033	0.798585	36.172337	0.566967	40.625484	0.053668	0.217789	21.53974	0.052348	2.869356	0.14789	15.99622	0.171569	8.220742
ENSG00000272078	RP4-734G22.3	0.575031	2.539963	0.078109	3.660081	0.102726	1.390414	0.032695	0.290132	0.042096	0.687502	0.015172	2.593596	2.739089	1.331728	0.120527	4.193226	0.078162	4.917723	0.004372	0.096133	2.286591	0.006708	0.175522	0.008354	0.741455	0.011312	0.272674
ENSG00000225158	HSPE1P24	0	0	0	0	0	0	0.012237	0	0	0	0	0	0	0	0	0	0	0	0	0	0	0	0	0	0	0	0.069434
ENSG00000175262	C1orf127	0.200584	0.060531	0.05924	0.077769	0.482427	0.068088	0.092614	0	0.031515	0	0.041867	0	0.094225	0.057071	0.467027	0.10421	0.157186	0.055171	0.042187	0.049233	0.111482	0.031369	0	0.025127	0.010844	0.038118	0.051975
ENSG00000215785	CFL1P6	0.195381	0	0	0.188314	0	0	0	0	0	0	0	0.217712	0.098649	0.025549	0.09161	0	0	0.210327	0.084372	0	0	0	0	0	0	0	0
ENSG00000264181	AL713997.1	0.061042	0.162961	0	0.01418	0	0	0	0	0.037239	0	0	0	0.10757	0	0	0.067151	0	0.101858	0	0	0	0	0	0	0	0.016268	0
ENSG00000207213	Y_RNA	0	0	0.102048	0.502779	0	0	0	0	0	0	0	0	0	0.090074	0.068849	0	0	0	0	0	0	0	0	0	0	0	0
ENSG00000120948	TARDBP	34.317734	40.42717	39.589638	42.985466	17.331137	12.074506	30.661425	2.871352	35.380955	9.008799	26.90774	29.240316	48.637993	31.201405	28.530714	38.014938	23.498438	34.392536	50.775105	31.364325	31.950834	44.417454	2.924701	21.078331	21.581749	25.119127	28.105635
ENSG00000009724	MASP2	2.886189	3.964131	3.550147	5.130863	1.675546	1.489722	4.927358	0.065806	3.089428	0.516693	2.967607	4.575053	4.696694	2.792814	1.181469	2.655388	1.616008	3.817348	2.052076	2.792485	2.458295	1.959892	0.228289	0.998772	0.902616	2.02142	1.83922
ENSG00000271895	RP4-635E18.8	4.620044	6.164917	6.592319	9.34833	2.462878	1.239613	4.346408	0.388438	4.497836	1.102278	3.498642	7.135486	7.7583	4.164712	2.521895	5.465614	2.195227	8.065075	4.305368	3.256455	4.071054	3.152614	0.568476	2.445117	1.746551	3.956947	3.428761
ENSG00000116649	SRM	15.723455	13.157027	14.715288	9.679404	8.357038	4.623184	9.289985	1.158784	14.956102	5.126268	9.640816	6.515167	13.458541	15.20136	17.526497	9.525487	20.926748	10.758148	21.478748	14.098583	9.599881	12.317378	2.035476	15.458834	12.309454	21.694544	21.816219
ENSG00000171824	EXOSC10	10.53242	12.348741	16.985657	13.285171	4.801481	3.737601	5.666648	0.357711	9.984697	4.651292	5.551439	6.779636	13.512824	9.623165	13.665106	14.028124	10.199298	9.600417	14.431809	8.260287	9.11957	16.07316	1.290317	6.449653	7.604308	6.979704	9.384382
ENSG00000226849	RP4-635E18.7	0.717237	0.474254	1.167943	1.159633	0.605232	0.446378	1.069	0	0.589083	0	0.369501	0.925326	0.386115	0.217238	0.764499	0.714915	1.134724	1.30442	0.937926	0.742817	0.27528	0.670218	0	0.087271	0.112931	0.099641	0.125944
ENSG00000230337	RP4-635E18.6	0.142735	0.114164	0.032182	0.087942	0.032412	0	0	0	0.113339	0.062844	0.054061	0	0.219583	0.088521	0.171276	0.104853	0.130163	0	0.024572	0.160006	0.077316	0	0	0.12552	0.134469	0.171281	0.01385
ENSG00000198793	MTOR	11.348655	12.301735	10.858848	13.007525	6.707347	5.247151	8.751485	0.853561	9.766629	3.313096	6.039384	9.720955	12.9787	9.356784	15.461166	11.448539	12.468615	14.249208	10.344962	11.019457	9.601228	12.110133	1.32518	4.714783	6.294518	6.244724	6.89013
ENSG00000225602	MTOR-AS1	1.352259	1.202509	1.431017	0.868329	0.896645	0.691351	1.178999	0	1.006129	0.203575	0.864422	1.311723	1.341513	0.525983	1.003635	1.003026	0.935895	1.054112	0.707526	1.707511	0.54019	1.301654	0	0.210393	0.361393	0.375918	0.401727
ENSG00000253086	RNU6-537P	1.043032	0.900371	0.823318	0.349688	0.705643	0	1.259626	0	0.876751	0	0.57565	1.486195	0.949496	0.491337	0.561231	0.269725	0.951784	1.766559	0.805693	2.165156	1.020223	1.129327	0	0	0.351196	0.101273	0.171723
ENSG00000271794	snoU13	0.640437	1.306769	0.661197	0.085671	0.744334	0.804273	1.962367	0	1.626853	0	0.804607	0.386306	0.868128	0.43511	0.855004	0.698102	0.574122	0.337833	1.665236	1.976488	0.53072	1.140401	0	0.246569	0.154497	0.531645	0.559576
ENSG00000171819	ANGPTL7	1.451059	1.553048	1.271286	1.594487	0.909934	0.844004	2.102583	0.233969	1.554089	0.339937	1.161096	2.120959	1.833091	1.28489	1.903761	1.813884	2.100144	2.216486	1.174953	1.878875	1.876936	1.392976	0.21984	0.325132	0.581636	0.653053	1.125794
ENSG00000207451	RNU6-291P	0.526644	0.903013	0.784424	0	0.339632	2.69984	1.384151	0	0.436599	0.55442	0.813932	0.887119	0.594048	0.2264	0.490954	0.568877	1.182957	0.689888	0.678772	1.637753	0.020263	0.851366	0	0.18562	0.319796	0.378478	0.17956
ENSG00000238173	RPL39P6	0.421723	0.359442	0.133604	0.510253	0	0	1.711711	0	0.583417	0	1.253533	0.880306	0.169811	0.054627	0.312492	0.092161	0.974365	0.283515	0.088782	0.188356	0.83634	0.521514	0	0.038001	0.113171	0.163308	0.145413
ENSG00000120942	UBIAD1	3.900251	6.020996	4.235439	4.575904	1.8416	3.414573	2.811287	0.508447	3.676667	1.42587	3.219768	3.391104	12.355832	9.645266	2.497974	2.596457	5.423577	3.709187	4.77173	3.224745	3.663205	3.535447	0.631912	3.383575	4.029675	5.066049	4.885793
ENSG00000238199	UBE2V2P3	0.387512	0.635982	0.818034	1.022515	0.393258	0	0.518131	0	0.338949	0.075781	0.674209	0	1.274773	0.552048	0.339648	0.584937	0.820195	0.365316	0.397013	0.424604	0.632834	0.220089	0	0.178539	0.419982	0.222551	0.322704
ENSG00000224338	RP11-149P14.1	0.004993	0.032457	0	0	0	0	0	0	0	0	0.011655	0.005202	0	0	0	0.007014	0	0	0	0	0	0	0	0.001409	0	0	0.011955
ENSG00000204624	PTCHD2	0.764125	0.050154	3.000094	0.041	0.462199	0	1.55496	0	0.669295	0	0.150944	0.103724	0.07089	0.013209	0.367238	0.061588	0.035904	0.060057	0.62772	1.870511	0	4.153244	0	0.378304	0	1.79843	0.720598
ENSG00000235643	RP1-69M21.2	0	0	0.022904	0	0	0	0	0	0	0	0	0	0	0	0	0	0	0	0	0	0	0.030752	0	0.011518	0	0.010475	0
ENSG00000116661	FBXO2	0.882289	3.943779	0.57122	5.958773	0.483882	1.508925	0.484138	0.678509	0.324843	1.454275	0.393824	5.119655	2.244575	2.471728	0.61768	4.907565	0.230949	7.732163	4.795434	0.069344	4.573651	0.338572	0.309789	0.903102	2.748212	0.766501	1.924882
ENSG00000132879	FBXO44	6.946431	10.409039	14.019998	18.149668	2.432404	2.122072	1.75899	0.70962	4.799579	2.939683	2.306602	7.301838	10.031938	7.709845	8.547704	13.208922	2.830031	13.491922	12.673443	7.435808	6.974669	5.556583	0.451934	5.601215	4.385936	3.731108	5.303543
ENSG00000116663	FBXO6	2.609214	2.839785	3.082008	2.45207	1.722685	0.737351	1.653383	0	2.156456	1.025943	1.897067	2.448703	2.941831	2.341492	5.811408	3.79736	4.203286	3.110051	4.029684	2.837958	2.088174	1.948501	0.232981	2.577182	2.697163	2.497384	2.657761
ENSG00000116670	MAD2L2	6.777205	5.743938	8.372703	4.768468	3.268192	1.017748	3.581372	0	5.709547	1.983321	5.237175	4.335228	5.794888	6.085169	6.782565	6.864916	9.220192	7.194241	7.448023	8.460135	4.76738	7.146852	0.595003	8.176259	5.846405	11.873993	9.069569
ENSG00000162490	DRAXIN	0.22808	0.136283	0.866087	0.125956	0.085024	0.042254	0.368303	0.013639	0.090098	0.053141	0.134192	0.193476	0.047343	0.055735	0.046613	0.186384	0.289703	0.303345	0.010629	0.398712	0.035939	0.352694	0	0.058911	0.063507	0.26943	0.115346
ENSG00000177674	AGTRAP	10.970717	11.022061	10.261394	8.22915	8.752881	5.307424	4.710794	0.535296	7.004059	4.780632	5.214517	8.031896	13.242542	12.424202	13.344433	11.29688	12.314983	8.260961	15.805183	10.437202	10.477018	8.066465	0.939276	10.06653	8.432114	9.274585	9.811603
ENSG00000215910	C1orf167	0.051295	0.070444	0.097072	0.072119	0.003553	0	0	0	0.060798	0.093512	0.02044	0.028937	0.071261	0.021543	0.046722	0.11029	0.092882	0.064224	0.029608	0.021541	0.123372	0.02725	0.004397	0.040516	0.051353	0.073255	0.065511
ENSG00000177553	RP11-56N19.5	0	0	0	0	0	0	0	0	0	0	0	0	0	0	0	0	0	0	0	0	0	0	0	0	0	0	0.023142
ENSG00000177000	MTHFR	9.403725	12.240471	17.555542	10.542772	5.441154	3.637083	3.104077	0.496618	6.75746	6.163224	3.920327	5.160718	14.075813	9.280175	16.416767	24.309145	20.200693	9.601635	7.244911	10.240893	7.634792	6.938519	1.064571	5.383787	9.81806	7.806207	9.934863
ENSG00000011021	CLCN6	8.905301	7.392211	10.112562	9.494048	5.335558	3.983607	4.7209	0.200329	5.536819	2.207986	3.923313	6.285333	6.315295	5.532883	8.8877	10.680051	11.620752	6.301833	10.86511	6.96789	7.688776	7.021931	0.492099	3.590054	3.523376	4.833241	5.43825
ENSG00000242349	NPPA-AS1	0.447807	1.11433	0.49326	1.784827	0.351375	0	0.076353	0	0.412823	0.258464	0.23527	0.078655	0.949827	0.57916	1.263081	1.616607	1.229947	1.085581	1.136107	0.237131	0.609393	0.557609	0.081195	0.160724	0.159943	0.150187	0.208977
ENSG00000175206	NPPA	0.920606	0.950796	0.732325	1.27235	0.187552	0	0.119821	0	0.532892	0.12617	0.313588	0.670574	0.744495	0.221438	0.39978	1.528567	0.772407	0.430061	0.489386	0.764088	0.639828	0.315249	0	0.250817	0.176701	0.523921	0.483061
ENSG00000120937	NPPB	0	0	0	0	0	0	0	0	0	0	0	0	0.063985	0.047515	0	0.122317	0	0.08735	0	0	0	0	0	0	0	0	0
ENSG00000224904	RP5-934G17.6	0.016968	0.006455	0.039088	0	0.011785	0	0.003861	0	0.012517	0.044831	0	0	0.005726	0.010476	0.017786	0.038624	0.085033	0.021628	0.007463	0.001443	0.009378	0.006089	0.001254	0.000976	0.002175	0.008109	0.007573
ENSG00000199347	RNU5E-1	77.724251	72.28936	120.45591	45.609745	155.302628	118.739311	545.624084	88.210358	119.065422	51.681084	422.825928	63.48991	27.457003	67.834335	98.858994	25.276571	288.665497	89.21595	30.403671	275.620239	77.46907	90.783089	17.548065	146.155746	80.088295	220.995956	83.031158
ENSG00000201801	RNU5E-4P	1.427959	0.775649	0.340547	0.33644	0.158495	0.359978	0.380237	0	0.072391	0.668887	1.407472	0.714813	0.414791	1.485727	0.528848	0.828351	0.189839	0.561966	0.018496	1.109393	0.608483	0.520192	0	1.641945	0.85989	2.186881	1.081653
ENSG00000116685	KIAA2013	9.215515	11.334079	7.535199	11.145035	4.470446	6.123043	4.783521	1.219323	7.573692	4.757132	3.56263	6.017119	12.205788	11.14204	11.173061	9.868326	10.353894	10.590891	10.219911	6.526952	9.696033	6.247991	0.675539	7.785039	10.602607	10.42072	12.865399
ENSG00000083444	PLOD1	16.433935	12.252044	13.755966	17.714991	8.384071	3.611704	7.317585	0.864276	18.513525	5.23199	7.311193	10.990978	10.22251	8.183181	27.352476	15.181134	23.660769	15.323489	23.724566	12.685169	11.929024	14.17003	1.134958	7.770416	8.611236	10.631166	13.427119
ENSG00000116688	MFN2	15.438425	26.785723	11.801863	24.681339	6.226874	8.172065	6.874177	2.119405	11.122718	7.819774	6.409973	18.636263	23.975224	19.429628	16.607424	21.405638	14.874257	23.624538	15.274578	11.542676	16.238033	12.072749	2.10274	8.340061	16.8976	12.67555	19.84384
ENSG00000270914	RP5-1077B9.5	0	0.018268	0	0.07679	0	0.767493	0	0	0.195156	0	0.156393	0	0.101766	0.08133	0.016215	0.151084	0.030338	0.096384	0	0	0	0	0	0.135714	0.088878	0	0
ENSG00000116691	MIIP	7.356851	6.284715	5.950142	6.950145	4.453697	1.812912	2.708256	0.893275	5.950785	1.98755	3.306293	2.968163	5.293129	5.005212	13.640906	6.545039	8.45977	6.26125	7.794348	6.086273	6.163603	7.215976	0.392587	5.238246	4.446276	6.164483	6.899365
ENSG00000202461	Y_RNA	1.628287	0.782289	0.889001	1.467314	0	0	1.192554	0	0.721011	0.037845	0.480701	0.671672	0.418772	0.21754	3.376324	1.355745	3.657098	0.690865	1.219986	2.198067	0.711049	1.521315	0	0.138029	0.198991	0.355499	0.814203
ENSG00000243539	RN7SL649P	0.158005	0.009127	0	0.011942	0.014929	0.013598	0.132435	0	0.075725	0.14018	0.011034	0.013398	0	0.026387	0.293683	0.125986	0.162216	0.256487	0.01897	0.021578	0.009618	0.017506	0.181735	0.027876	0.069995	0.090952	0.102255
ENSG00000120949	TNFRSF8	0.706037	0.211508	0.117395	1.106267	0.235946	0	0.106846	0	0.036543	0.039238	0.07002	0.095089	0.201898	0.146202	1.117834	0.244823	2.303744	0.200372	0.01828	0.165431	0.254556	0.074861	0	0.207314	0.396153	0.076577	0.19386
ENSG00000201135	RNU6-777P	0	0	0	0	0	0	0	0	0	0	0	1.051634	0.116846	0	0.424157	0	0.179729	0	0	0.07565	0	0	0	0.11478	0.147844	0	0
ENSG00000227875	RP11-426M1.2	0.149797	0.047358	0.062773	0.023202	0	0	0.15164	0	0	0	0.040313	0	0.016499	0.04452	0.18582	0	0.093916	0	0	0	0	0.10084	0	0.079905	0.046007	0	0.050015
ENSG00000028137	TNFRSF1B	10.018451	5.718542	2.395331	9.482416	8.427002	2.600094	3.20301	0.501331	2.748407	3.393926	2.83248	3.584193	6.493687	6.449622	14.058156	6.894662	15.7973	5.192345	2.414651	4.104277	9.199721	1.164415	0.890254	4.741183	7.176978	2.816017	4.153319
ENSG00000263676	MIR4632	0.729232	0.879564	0.078657	1.633937	0.378606	0	0.580023	0	0.229094	0.05213	0.142598	0.680618	0.649338	0.041332	2.327927	1.963639	2.794611	0.166822	0.034365	0	1.072271	0.016593	0	0.370297	0.472071	0.061763	0.047132
ENSG00000225196	RP5-1118D24.2	0	0.187271	0	0	0	0	0	0	0	0	0	0	0.03402	0.121701	0.155132	0.178762	0.21917	0.057705	0.007817	0.020778	0.034226	0	0	0	0.259039	0.004444	0.048322
ENSG00000252969	SNORA70	0	0	0	0.189124	0	0	0	0	0	0.077819	0.013863	0	0.153595	0.163414	0	0.103448	0.147654	0	0.015924	0	0	0	0	0.009209	0.025086	0	0
ENSG00000048707	VPS13D	19.394552	36.044281	15.145962	43.535267	9.707507	14.535433	11.224432	2.115088	13.305619	10.621786	8.925693	27.915611	30.97138	23.829538	14.196915	33.318844	12.807535	40.151104	15.733632	12.081602	26.224646	15.959178	2.803832	7.565389	18.288549	7.690104	15.016922
ENSG00000239149	SNORA59A	6.866533	16.596645	9.010968	13.419056	6.035171	7.320749	33.399002	8.108634	9.759254	5.012321	29.911402	25.836082	20.856131	16.279316	10.757628	14.734795	10.558944	9.449206	6.0279	12.126149	21.559019	8.130854	17.255993	20.257126	28.662457	16.83662	16.161701
ENSG00000229484	RP5-888M10.2	0.459966	0.256505	0.273548	0.56578	0.695181	0	0	0	0.273286	0	0.193687	0	0.306526	0.203755	0.803382	0.470776	0.680877	0.216062	0.224671	0.233174	0.342061	0.078986	0	0.134156	0.076911	0	0.176891
ENSG00000162496	DHRS3	26.780922	22.88582	7.199363	35.786766	13.134468	6.471727	7.39465	1.87248	21.396111	6.550624	4.656562	14.2637	25.531353	17.859789	27.58128	23.223364	43.43829	18.682377	28.462341	2.849578	18.735403	1.161546	1.408244	36.760437	13.684033	5.530156	17.867203
ENSG00000221340	RNU6ATAC18P	2.568633	3.527653	0.683242	3.870554	2.103364	0	1.544813	0	1.615746	0.145481	0.328804	2.852004	0.947465	1.331047	1.862607	2.083389	3.156453	2.063199	0.7838	0.476462	2.166005	0.180826	0.255436	0.962916	0.55791	0.230131	0.811437
ENSG00000272482	RP11-474O21.5	2.462918	1.449908	0.782396	2.311268	1.864038	0	0.680896	0.115859	2.96579	0.556531	0.550285	1.376712	1.378402	1.938427	2.000107	1.724	6.615342	1.488891	3.024444	0.319709	2.270199	0.097734	0	5.767817	0.728796	0.645544	1.945354
ENSG00000204518	AADACL4	0	0	0	0	0	0	0	0	0.029083	0	0.006585	0	0.11745	0.098645	0	0.016446	0	0	0	0	0	0	0	0	0.001755	0.005746	0.04574
ENSG00000226166	RP11-474O21.2	0	0	0.057192	0	0	0	0	0	0	0	0	0	0	0	0	0	0	0	0	0	0	0	0	0	0.021433	0	0
ENSG00000188984	AADACL3	0.001356	12.145892	0	0.002623	0	9.463666	0	0	0.002087	0.901762	0.001557	0	65.615402	38.830353	0	0.005034	0	0.001574	0.007123	0.001645	0.022207	0	1.077282	0	2.594081	0.002548	0.019522
ENSG00000238771	snoU13	0	1.0854	0	0	0	0	0	0	0	0	0	0	7.042005	3.914351	0	0	0	0	0	0	0	0	0	0	0	0	0
ENSG00000157330	C1orf158	0.001187	0.254041	0.007192	0	0	0	0.008373	0	0	0.040261	0	0	2.138551	1.286808	0.002643	0.009608	0.003123	0	0.006072	0	0	0	0	0.001402	0.003879	0.004899	0.004492
ENSG00000116726	PRAMEF12	0	0	0	0	0	0	0	0	0	0	0	0	0.078978	0.083011	0	0	0	0	0	0	0	0	0	0	0	0	0
ENSG00000116721	PRAMEF1	0	0	0	0	0	0	0	0	0	0	0	0	0	0	0	0	0	0	0	0	0	0	0	0	0	0.005016	0
ENSG00000228338	RP5-845O24.8	0	0	0	0	0	0	0	0	0	0	0	0	0	0	0	0	0	0	0	0	0	0	0	0	0	0	0
ENSG00000204513	PRAMEF11	0	0	0	0.006318	0	0	0	0	0	0	0	0	0	0.016186	0	0	0	0	0	0	0	0	0	0	0	0	0
ENSG00000231103	RP5-845O24.3	0	0	0	0	0	0	0	0	0	0	0	0	0	0.012546	0	0	0	0	0	0	0	0	0	0	0	0.008327	0
ENSG00000179172	HNRNPCL1	0.031947	0.060068	0.015986	0	0	0.188995	0	0	0.016157	0	0.022581	0	0.016676	0	0.015488	0.011121	0.013654	0	0.025172	0	0.039421	0.011346	0	0.018243	0.017758	0.016028	0.07189
ENSG00000120952	PRAMEF2	0	0	0	0	0	0.059501	0	0	0	0	0	0	0	0	0	0	0	0	0	0	0	0	0	0	0	0.014355	0
ENSG00000243073	PRAMEF4	0	0	0	0	0	0	0	0	0	0	0	0	0	0	0	0	0	0	0	0	0	0	0	0	0	0.00782	0
ENSG00000187545	PRAMEF10	0	0	0	0	0	0	0	0	0	0	0	0	0	0	0	0	0	0	0	0	0	0	0	0	0	0.010926	0
ENSG00000204510	PRAMEF7	0	0	0	0	0	0	0	0	0	0.010704	0	0	0	0	0	0	0	0	0	0	0	0	0	0	0	0	0.010888
ENSG00000207434	RNU6-1072P	0	0	0.063916	0	0	0.402137	0	0	0	0	0	0	0.017486	0	0	0	0	0	0	0	0	0	0	0	0.01329	0.017427	0
ENSG00000234064	RP11-450I1.2	0	0	0	0	0	0	0	0	0	0	0	0	0	0	0	0	0	0	0	0	0	0	0	0	0	0.017354	0.014612
ENSG00000232423	PRAMEF6	0	0	0	0	0	0	0	0	0	0	0.003374	0	0.009756	0.00226	0	0	0	0	0	0	0	0	0	0	0	0.00155	0.013932
ENSG00000250894	RP11-450I1.4	0	0	0	0	0	0	0	0	0	0	0	0	0	0	0	0	0	0	0	0.008996	0	0	0	0	0	0.004496	0
ENSG00000204508	PRAMEF22	0	0	0	0	0	0	0	0	0	0	0	0	0	0	0	0	0	0	0	0	0	0	0	0	0	0	0.012934
ENSG00000239810	WI2-3308P17.2	0	0	0	0	0	0	0	0	0	0	0	0	0	0.007171	0	0	0	0	0	0	0	0	0	0	0	0	0
ENSG00000270601	PRAMEF23	0	0	0	0	0	0	0	0	0	0	0	0	0	0	0	0	0	0	0	0	0	0	0	0	0	0	0
ENSG00000250113	RP13-221M14.6	0	0	0	0	0	0	0	0	0	0	0	0	0	0	0	0	0	0	0	0.011675	0	0.012068	0	0	0	0	0
ENSG00000204505	PRAMEF25	0	0	0	0	0	0	0	0	0	0	0	0	0.054672	0.008698	0	0	0	0	0	0	0	0	0	0	0	0	0
ENSG00000233336	RP13-221M14.2	0	0.019184	0	0	0	0	0	0	0	0	0	0	0	0	0	0	0	0	0	0	0	0	0	0	0	0	0
ENSG00000229978	RP13-221M14.3	0	0	0	0	0	0	0	0	0	0	0	0	0.039297	0	0	0	0	0	0	0	0	0	0	0	0	0	0.022916
ENSG00000236179	RP13-221M14.4	0	0	0	0	0	0	0	0	0	0	0	0	0	0	0	0	0	0.02304	0	0	0	0	0	0	0	0	0
ENSG00000179412	HNRNPCP5	0	0	0.005202	0.010127	0	0	0	0	0	0.017321	0.04454	0	0.002803	0.002149	0.013807	0.020388	0.003117	0	0.007426	0	0.007954	0.002401	0	0.018645	0	0.016667	0.025091
ENSG00000224199	WI2-2994D6.1	0	0	0	0	0	0	0	0	0	0	0	0	0.035971	0	0	0	0	0	0	0	0	0	0	0	0	0	0.026399
ENSG00000229571	PRAMEF26	0	0	0	0.007855	0	0	0	0	0	0	0	0	0.080343	0.015221	0	0	0	0	0	0	0	0	0	0	0	0	0
ENSG00000204503	PRAMEF3	0	0	0	0	0	0	0	0	0	0	0	0	0	0	0	0	0	0	0	0	0	0	0	0	0	0.003094	0.019764
ENSG00000233394	RP11-248D7.2	0	0	0	0	0	0	0.02138	0	0.022145	0	0	0	0	0	0	0	0	0	0	0.011675	0	0	0	0	0	0.006283	0
ENSG00000204502	PRAMEF5	0	0	0	0	0	0	0	0	0	0	0	0	0	0.002233	0	0	0	0	0	0	0	0	0	0	0	0	0.002573
ENSG00000231219	RP11-219C24.8	0	0	0	0	0	0	0	0	0	0	0	0	0	0	0	0	0	0	0	0	0	0	0	0	0	0	0
ENSG00000207511	RNU6-771P	0	0	0.063916	0	0	0.402137	0	0	0	0	0	0	0.017486	0	0	0	0	0	0	0	0	0	0	0	0.01329	0	0
ENSG00000182330	PRAMEF8	0	0	0	0	0	0	0	0	0	0	0	0	0	0	0	0	0	0	0	0	0	0	0	0	0	0	0
ENSG00000237700	RP11-219C24.6	0	0	0	0	0	0	0	0	0	0	0	0	0	0	0	0	0	0	0	0	0	0	0	0	0	0	0
ENSG00000204501	PRAMEF9	0	0	0	0	0	0	0	0	0	0	0	0	0.005779	0	0	0	0	0	0	0	0	0	0	0	0	0	0.007541
ENSG00000228229	RP11-219C24.10	0	0	0	0	0	0	0	0	0	0	0	0	0	0	0	0	0	0	0	0	0	0	0	0	0	0	0
ENSG00000204495	PRAMEF13	0	0	0	0	0	0	0	0	0	0	0	0	0	0	0	0	0	0	0	0	0	0	0	0	0	0	0
ENSG00000204491	PRAMEF18	0	0	0.063058	0	0	0	0	0	0.018658	0	0	0	0.007398	0	0	0	0	0	0	0	0	0	0	0	0	0.010568	0.025901
ENSG00000204488	PRAMEF16	0	0	0.091803	0	0	0	0	0	0.016617	0	0	0	0	0	0	0	0	0	0	0	0	0.015284	0	0	0	0	0.014286
ENSG00000204486	PRAMEF21	0.108363	0	0.518776	0	0	0	0.203268	0	0.222584	0	0.157433	0	0	0	0	0	0	0	0	0.021599	0	0.347096	0	0.013831	0	0.056501	0.118149
ENSG00000204485	XX-FW84067D5.1	0	0	0	0	0	0	0	0	0	0	0	0	0	0	0	0	0	0	0	0	0	0	0	0	0	0	0
ENSG00000224581	XX-FW84067D5.2	0	0	0	0	0	0	0	0	0	0	0	0	0	0	0	0	0	0	0	0	0	0	0	0	0	0	0
ENSG00000157358	PRAMEF15	0	0	0	0	0	0	0	0	0	0	0	0	0.005779	0	0	0	0	0	0	0	0	0	0	0	0	0	0.007541
ENSG00000204481	PRAMEF14	0	0	0	0	0	0	0	0	0	0	0	0	0	0	0	0	0	0	0	0	0	0	0	0	0	0.008661	0
ENSG00000204480	PRAMEF19	0	0	0.043265	0	0	0	0	0	0.018099	0	0	0	0.005023	0	0	0	0	0	0	0	0	0.023973	0	0	0	0.012136	0.016438
ENSG00000204479	PRAMEF17	0	0	0.123825	0	0	0	0	0	0	0	0	0	0	0	0	0	0	0	0	0	0	0.031175	0	0	0	0	0.033195
ENSG00000204478	PRAMEF20	0.122578	0	0.530663	0	0	0	0.205084	0	0.249782	0	0.155023	0	0	0	0	0.005783	0	0	0.010655	0.021599	0	0.37524	0	0.013831	0	0.061902	0.123824
ENSG00000162494	LRRC38	2.245196	0.241447	5.358448	0.073374	0.662351	0.015048	1.744123	0	3.258115	0.079125	5.238822	0	0.07824	0.154408	0.013464	0.101977	0.004061	0.109694	2.495966	0.90308	0.174514	5.443707	0	2.694997	0.073548	9.022048	7.497693
ENSG00000259961	RP4-597A16.2	0.079917	0	0.027154	0	0	0	0	0	0.148192	0	0.085686	0	0.062983	0	0	0	0	0	0.126688	0	0	0.192446	0	0.055962	0	0.079533	0.002632
ENSG00000215909	RP4-597A16.3	0	0	0	0	0	0	0	0	0.059792	0	0	0	0	0	0	0	0	0	0	0	0	0	0	0	0	0	0
ENSG00000162493	PDPN	3.832968	5.11216	1.167594	1.933154	2.707991	0.385862	3.558703	0	2.806051	1.524917	1.372814	0.867688	5.769854	4.904985	2.375349	5.231808	12.098167	2.23575	6.053782	0.669304	2.833456	1.442745	0.856199	5.283447	5.799307	3.489611	6.181604
ENSG00000222952	RNA5SP41	0.077652	0.242706	0	0.15532	0	0	0	0	0.10444	0	0	0.141241	0.26492	0.02318	0	0	0.651373	0	0.111099	0.05623	0	0	0	0.099277	0	0.008541	0.124455
ENSG00000266358	AL359771.1	0	0	0.109327	0.158395	0	0	0	0	0	0	0	0	0	0	0.021191	0.078534	0.482844	0	0	0	0	0	0	0.106914	0.161916	0.23303	0
ENSG00000237445	CTA-520D8.2	0	0	0	0	0	0	0	0	0	0	0	0	0	0	0	0	0.191866	0	0	0	0	0	0	0	0	0	0.050716
ENSG00000253085	SCARNA11	0.123103	0.0693	0	0	0	0	0.023796	0	0.255358	0	0.024121	0	0	0	0.052238	0	0.2068	0.015217	0	0	0	0.098908	0	0	0	0.052135	0.099462
ENSG00000116731	PRDM2	16.132099	16.770264	21.224669	16.853149	7.530681	4.06923	20.474182	1.272895	18.288006	5.754673	15.409836	16.137342	24.781696	16.612852	14.805863	21.984743	8.98476	22.587906	16.309879	12.14132	14.275865	22.081657	2.28202	11.601687	10.783448	14.125443	13.616986
ENSG00000252151	RNU6-1265P	0.353731	0.242929	0.132512	0.280425	0.290171	0	0.167062	0	0	0	0	0.465213	0.88824	0.291113	0	0.877901	0	0	0	0	0.727054	0.512203	0	0.126637	0.895679	0	0.091537
ENSG00000231606	RP11-344F13.1	0.782436	1.874324	0.425754	0.69209	0.573882	1.192547	0.80833	0	0	0.659477	0.340151	1.773764	1.278226	0.893735	4.884763	2.103122	0	1.935187	0.072151	0	1.640734	1.545716	0	0.417496	1.260359	0.116463	0.397273
ENSG00000234593	RP4-704D23.1	0.978358	1.344131	0.380444	1.071806	0.127875	1.682734	0.466823	0	0.204956	0.49543	0.106839	3.232829	1.407763	0.518181	6.470452	4.219981	0	1.88558	0.067085	0	1.719373	1.759955	0.279059	0.334746	1.811321	0.088227	0.312106
ENSG00000189337	KAZN	6.527433	9.116714	8.079015	9.377746	2.006855	3.96019	3.920847	0.872775	8.692946	3.181502	1.850503	7.624053	9.042771	7.349673	7.623813	11.941691	4.547975	10.386887	5.598334	5.35929	10.075092	6.058861	1.101547	1.946786	9.228989	4.537739	6.303681
ENSG00000235829	TBCAP2	0.435317	0.898466	0.25275	0.842042	0	0	0.167839	0	0.158931	0	0.162644	2.226365	0.806437	0.715105	2.623629	1.846725	0.219845	1.261214	0	0	1.035254	0.982134	0	0.059379	1.024	0.065404	0.090345
ENSG00000175147	TMEM51-AS1	0.08802	0.127022	0.073691	0.310818	0	0	0.03964	0	0.120288	0.024052	0	0.187609	0.096456	0.060421	0.16023	0.228859	0.058566	0.285205	0.077781	0.051612	0.091288	0.063753	0	0.029166	0.09256	0.025761	0.063858
ENSG00000171729	TMEM51	2.079333	2.458228	0.929534	2.782388	1.095976	0.744858	1.385894	0.386196	2.606358	0.908134	0.820117	1.667699	2.67635	2.180811	3.20118	2.994169	1.86839	4.205305	1.25003	1.468314	1.759814	1.994546	0.583935	1.777444	2.588672	1.4399	1.97589
ENSG00000204464	C1orf195	1.552005	3.028731	0.784665	2.324398	1.324829	1.403868	3.080926	0	0.889301	0.566632	0.749431	3.562777	1.704649	1.003552	3.297703	3.277668	3.315527	4.933057	0.631919	1.90786	3.218211	1.125856	0	0.41186	1.46539	0.511928	0.817303
ENSG00000215720	RP1-21O18.3	0.85222	0.937088	0.187631	1.482597	1.617079	0	1.763487	0	0.890105	0.301779	0.612724	1.966185	0.839952	0.401774	1.159722	1.879241	1.181936	1.652328	0.255474	0.945279	0.389707	0.538602	0.221747	0.076554	0.440382	0.141635	0.377032
ENSG00000142621	FHAD1	9.704819	1.330586	17.848696	0.466294	4.867761	0.238592	4.13427	0	12.284964	0.204125	10.990212	0.085135	0.346734	0.307908	3.453739	0.817973	2.204333	0.540636	12.14708	13.424748	0.521633	9.348397	0.020231	7.471201	0.282004	11.752635	6.638969
ENSG00000233485	RP3-467K16.2	0.181478	0.021661	0.384241	0.056437	0	0	0.089053	0	0.20406	0.02567	0.165208	0	0	0.030902	0.092272	0.059908	0.030202	0.029674	0.076618	0.144565	0.008656	0.176371	0	0.088351	0.002373	0.140013	0.059273
ENSG00000236045	RP3-467K16.7	1.480407	0.185184	2.25211	0.078656	0.838101	0	0.764056	0	2.112416	0	1.469792	0	0.023474	0.061061	0.481957	0.063437	0.286242	0.1095	1.029038	2.193057	0.103601	1.312429	0	1.488599	0.021027	2.08881	1.14618
ENSG00000228140	RP3-467K16.4	0.127757	0.048741	0.373263	0.034516	0.059459	0	0.073408	0	0.117302	0.01584	0.116792	0	0.067205	0.087244	0.061652	0.144443	0.106775	0.109014	0.021291	0.082518	0.020847	0.053227	0	0.040325	0.043162	0.066738	0.062844
ENSG00000142634	EFHD2	13.083881	11.017455	4.409809	8.511327	9.142736	4.918238	5.120181	1.463463	6.029096	4.767858	4.062323	6.564258	15.432921	13.211706	10.980091	14.156771	15.747705	12.780095	5.734796	7.968581	13.862715	3.124379	1.731417	5.224816	11.560832	5.832294	7.727642
ENSG00000162438	CTRC	0.168433	0.115442	0.190585	0.391119	0.10598	0.08287	0.084619	0	0.081136	0.152185	0.089132	0.079037	0.266197	0.200217	0.131465	0.419807	0.483575	0.429781	0.064531	0.10374	0.139801	0.105168	0.005623	0.048107	0.175905	0.093141	0.140457
ENSG00000142615	CELA2A	0.192846	0.075108	0.269552	0	0	0	0	0	0.064878	0	0	0	0.287996	0.154753	0.056258	0.174634	0.142511	0.281745	0.025768	0.126689	0.079767	0.011874	0	0	0	0.082981	0.072651
ENSG00000215704	CELA2B	0.380467	0.316569	0.562207	0.401079	0.236031	0	0.152635	0	0.46267	0.209728	0.11745	0.796316	0.63028	0.327537	0.650843	0.816848	0.510684	0.460966	0.15132	0.284779	0.221539	0.184616	0	0.092647	0.399181	0.104729	0.190695
ENSG00000132906	CASP9	3.728189	2.494844	3.741178	3.231829	3.322361	1.103841	3.090897	0.817215	3.749973	1.749932	3.193839	3.662018	2.642322	2.708197	6.097159	4.463276	3.438301	4.533686	3.151814	5.368617	3.201339	2.171746	0.216497	3.151486	2.729433	2.364012	2.565673
ENSG00000116138	DNAJC16	4.234357	4.45689	5.22926	4.127692	2.033365	1.424069	6.19035	0.350724	5.742274	1.275925	4.503491	3.661083	4.654929	3.98428	5.532857	4.483263	4.488977	5.430501	5.898732	5.060348	3.776311	5.552077	0.3135	4.100242	2.896234	3.148256	3.297895
ENSG00000251866	SCARNA21	0.82566	0.970196	0.866659	0.880553	0.687148	0.243467	2.603197	0.958357	0.350137	0.292148	0.897931	1.521898	1.069943	0.85156	1.917356	0.379599	1.949889	1.22159	0.934499	2.183988	0.765909	0.627359	0.073239	0.411709	0.850685	0.865231	0.25646
ENSG00000272510	RP4-680D5.8	0.302769	0.302171	0.204027	0.200553	0.374013	0	0.38314	0	0.114829	0.007611	0.37771	0.311652	0.229455	0	0.533196	0.220741	0.191258	0.422292	0.169576	0.205533	0	0.739264	0	0.038487	0	0.054724	0.100844
ENSG00000116771	AGMAT	0.341513	0.376209	0.388097	0.357519	0.333857	0.113721	0.518797	0	0.284184	0.083819	0.191626	0.552848	0.302194	0.189194	0.521936	0.333022	0.729377	0.734555	0.064269	0.418537	0.28864	0.186577	0.041477	0.071348	0.133704	0.223567	0.221878
ENSG00000237301	RP4-680D5.2	0.026409	0.071199	0.117513	0.164155	0.012057	0	0.02997	0	0.024373	0.034033	0.082812	0.013628	0.1033	0.061686	0.168707	0.136295	0.209089	0.08661	0.029023	0.056833	0.066993	0.057	0	0.026949	0.048183	0.062407	0.069754
ENSG00000235084	CHCHD2P6	0.666226	0.976886	0.40635	0.446756	0.358311	0.031332	0.658484	0.230706	0.378546	0.239055	0.732873	0.716553	0.433052	0.508658	0.600412	0.716568	0.534897	0.534739	0.447533	0.579454	0.715196	0.267288	0.235304	0.750012	0.664269	1.1399	0.871847
ENSG00000252417	RNU7-179P	0.056226	0	0	0	0	0	0	0	0	0	0	0	0	0	0	0	0	0	0	0.255466	0	0	0	0	0	0	0.089805
ENSG00000236500	RP4-680D5.4	0.098224	0	0.011207	0	0	0	0	0	0.013099	0	0	0	0	0	0	0.00957	0.072807	0	0.056453	0.183368	0	0.013545	0	0	0	0.049031	0.061468
ENSG00000197312	DDI2	8.816486	13.103338	8.813386	15.77841	4.788902	4.595115	10.666119	1.149196	8.286204	3.248522	7.688291	9.843012	13.455546	8.715215	11.399714	12.008285	10.457221	11.258618	11.381319	9.482123	9.081743	9.338284	0.908666	4.90347	6.983358	3.747717	6.051455
ENSG00000215695	RSC1A1	0.003307	0.008241	0.015256	0.0046	0.003245	0.001587	0.001786	0.001325	0.005763	0.005081	0.001212	0.002017	0.047052	0.006477	0.004883	0.004769	0.002042	0.037401	0.074772	0.002449	0.002304	0.012219	0.004651	0.001338	0.003072	0.002217	0.002588
ENSG00000271742	RP4-680D5.9	0.00975	0.194577	0.094224	0.093459	0	0	0	0	0	0.021417	0.178718	0.313626	0.057972	0.217372	0.084962	0.19874	0.27346	0	0.116571	0	0.053901	0	0	0	0.002441	0.043096	0.053327
ENSG00000116786	PLEKHM2	15.17382	15.070166	12.83007	12.562901	8.749638	6.950889	5.790934	0.892922	11.968287	5.982366	6.129858	7.447793	15.631616	13.271818	16.045105	16.487265	16.360903	12.008862	17.034176	13.646542	14.196433	11.793734	1.480176	11.677433	12.005854	13.192011	15.264423
ENSG00000264048	AL121992.1	0.000003	0.000007	0.000009	0.000014	0.000045	0.000006	0.000008	0	0.000007	0.000013	0.000005	0.000016	0.000008	0.000008	0.000008	0.000014	0.000007	0.000025	0.000004	0.00001	0.000006	0.000002	0.000006	0.000005	0.000008	0.000005	0.000004
ENSG00000237938	RP11-288I21.1	1.681448	1.677145	2.046203	1.876484	1.033629	0	1.205055	0.564229	1.915812	0.355255	0.619651	1.040969	2.484281	1.248418	3.463284	2.378274	2.787683	1.881855	2.310843	2.630903	1.490471	2.495062	0.092775	0.421128	1.042679	0.431966	0.55964
ENSG00000162461	SLC25A34	1.743269	2.025532	2.148078	2.031026	1.121027	0.863517	0.698219	0	1.760443	0.499785	0.976214	1.348401	2.214009	1.320504	4.104238	2.156095	3.077561	2.254982	2.069864	3.095646	1.38835	1.790315	0.085182	0.511041	0.346987	0.73545	0.660026
ENSG00000224459	RP11-169K16.4	0.389373	0	0.398535	0.316158	0	0.433416	0.229176	0	0.447302	0	0.101387	0	0.177816	0.043643	0.564462	0.034523	0.075636	0.033135	0.110409	0.685838	0.111907	0.512455	0	0.191235	0.035142	0.349239	0.257342
ENSG00000162460	TMEM82	0.197266	0	0.116418	0.042658	0.209477	0	0.044519	0	0.233921	0.092051	0	0.192755	0.030868	0.027369	0.374727	0.117331	0.083525	0.030177	0.06056	0.112859	0.012955	0.136313	0	0.041979	0	0.102389	0.056424
ENSG00000162458	FBLIM1	13.087942	8.308476	9.381159	8.229008	9.630257	1.934766	8.433865	0.656713	13.550702	2.113294	3.695474	9.231437	6.163232	4.681161	33.524483	10.451858	7.917428	16.968449	12.118756	13.198126	5.758638	18.483522	0.528533	7.045986	3.876598	15.134797	10.015275
ENSG00000224321	RP11-169K16.6	0.021481	0.209474	0.130353	0.158864	0.008745	0	0.053664	0	0.043515	0.18568	0.075638	0.035676	0.134515	0.223456	0.034404	0.088025	0.157496	0.048683	0.016352	0.077075	0.073768	0.249255	0.016032	0.09059	0.163341	0.181845	0.153759
ENSG00000233954	RP11-169K16.7	0.473337	0.502944	0.57691	0.816657	0.680003	0.366825	1.265865	0.524743	1.34023	0.344466	0.681824	1.230402	0.76575	0.995896	0.699563	0.5384	0.761846	0.694259	1.073664	0.93474	0.385674	1.57657	0.490743	0.684735	0.605615	0.732352	1.377869
ENSG00000178715	RP11-169K16.8	0.896905	1.389091	1.057739	1.725544	1.048493	0.733517	0.990672	0	1.688939	0.340393	1.257704	0.951013	0.850965	0.348846	0.413333	0.81872	1.425511	0.32563	0.735346	2.4586	1.989057	0.89092	0.136116	0.3109	0.232839	0.369144	0.191979
ENSG00000179743	RP11-169K16.9	2.026421	2.510345	2.71434	2.575819	0.912349	0.951839	1.528316	0.255594	2.702438	0.995589	2.394985	1.269836	1.909035	2.024915	2.507028	2.419351	2.616023	1.923419	2.656675	2.247363	1.72352	3.026305	0.153224	1.819604	1.543082	2.511345	2.092472
ENSG00000065526	SPEN	15.66855	18.503847	20.393511	19.880657	7.609001	5.355072	9.698863	1.273476	15.202761	6.848361	9.486388	12.675239	21.828945	16.922968	12.559211	21.518101	12.043248	23.477743	29.941757	14.63143	17.404539	19.766649	1.749287	10.231917	11.637858	10.396889	12.328836
ENSG00000238818	snoU13	0.108304	0.57336	1.987465	2.737618	1.758688	1.764249	1.918095	0	0.686538	0	0.855173	0.952471	1.690166	0.481424	0.904582	1.166788	1.378652	1.209065	2.695686	1.716661	0.603408	1.714731	0	0.189529	0.402149	0.223269	0.269283
ENSG00000270620	RP1-134O19.3	1.56015	1.490983	1.79419	1.633799	0.76055	0.767726	4.484409	0.477381	2.229079	0	1.770464	1.238618	1.49071	0.629883	1.331116	1.277591	2.576006	1.579293	2.904461	3.820439	0.903972	2.208299	0	0.46923	0.465238	0.330401	0.627901
ENSG00000116809	ZBTB17	7.976922	7.470879	11.20734	10.531816	5.121734	3.064713	3.450845	0	8.441084	3.331191	3.141074	5.523235	8.079281	5.033556	10.525035	11.915709	9.443464	11.338181	7.37572	7.650805	7.733039	10.067661	0.799795	3.809858	4.851001	3.974205	4.380768
ENSG00000234607	RP11-5P18.1	1.377368	1.138212	2.051457	1.901124	0.573996	0.4211	1.494185	0.389063	1.151719	1.204046	0.869603	1.782436	1.895421	1.279969	1.893748	2.585671	1.776055	2.210534	0.721232	1.503615	1.14989	1.671752	0.158035	0.404401	0.772755	0.882496	0.838025
ENSG00000231353	RP11-5P18.3	0	0	0	0	0	0	0	0	0	0	0	0	0	0	0	0	0	0	0	0	0	0	0	0	0	0.003807	0.060106
ENSG00000224966	TBC1D3P6	0	0	0	0	0	0	0	0	0	0	0	0	0	0	0	0	0	0	0	0	0	0	0	0	0	0	0
ENSG00000183888	C1orf64	0	0	0	0	0	0	0.016223	0	0.00281	0.047556	0	0.052959	0.012733	0.01461	0	0.069166	0.010844	0.0429	0.004423	0	0.023365	0	0	0	0	0	0.029044
ENSG00000233078	RP11-5P18.5	0	0	0	0	0	0	0	0	0	0	0	0	0	0	0	0	0	0	0	0	0	0	0	0	0	0	0.00372
ENSG00000173641	HSPB7	2.64239	4.129222	0.353702	10.829618	0.612608	0.770648	0.30337	0.166316	0.252138	0.831814	0.236997	6.973414	4.126597	2.564307	0.310426	5.864105	1.104702	6.046436	1.076608	0.332471	3.208199	0.225409	0.088378	0.382866	2.695842	1.035712	1.943286
ENSG00000186510	CLCNKA	0.069321	0.252699	0	2.687705	0.09442	0	0	0	0.033155	0.166271	0.023616	5.466137	0.079005	0.444015	0.106485	2.100751	0.176428	2.461676	0	0.138626	1.379632	0.056399	0	0	0.205006	0.026922	0.110179
ENSG00000232456	RP11-5P18.10	0.050502	0.051846	0.016312	0.19568	0	0	0	0	0	0.066197	0	0.076117	0.092037	0.128668	0	0.374029	0	0.247133	0	0.067858	0.081769	0	0	0.020923	0.097876	0	0.129193
ENSG00000184908	CLCNKB	0.083474	0.114958	0.021727	0.2174	0	0	0.017023	0	0.02091	0.043624	0	0.274476	0.089296	0.07818	0.03262	0.373866	0.121376	0.131765	0	0.034487	0.109061	0.045316	0	0	0.143329	0.060803	0.081538
ENSG00000185519	FAM131C	0.115751	0.493861	0.089128	0.329974	0.072535	0.690389	0.043859	0	0.021829	0.081706	0	0.103799	0.631228	0.780503	0	0.73226	0.048814	0.595899	0.028554	0.148115	0.595621	0	0.109667	0	0.319312	0.057193	0.32843
ENSG00000142627	EPHA2	6.837468	8.525028	5.965647	13.295776	2.471011	4.584074	2.301728	1.365119	6.293139	7.349861	0.749962	6.256987	15.604617	10.050385	1.242253	29.71312	6.425399	18.827534	2.668176	4.994142	9.834388	1.662029	1.346642	2.639887	18.624441	3.669063	6.503341
ENSG00000227959	RP11-276H7.2	1.447867	2.704008	1.590313	3.196203	0.537062	1.793979	0.400156	0	0.898654	2.188583	0.330623	2.386459	3.267323	1.569894	0.136132	13.385792	0.576341	13.39937	0.596898	1.26108	2.587411	0.276294	0.060005	0.345164	2.83858	0.75762	0.880606
ENSG00000224621	RP11-276H7.3	0.894419	0.708154	2.752576	1.194622	0.766357	0	1.029967	0	1.224167	0.517428	1.113244	0.882506	1.170358	0.45651	0	1.507438	0.489576	1.035557	0.925717	1.787033	0.553807	0.440611	0	0.313089	0.306987	0.609443	0.387507
ENSG00000234166	ARHGEF19-AS1	0.00074	0.004228	0	0	0	0	0	0.016901	0	0	0	0	0.00133	0.003333	0	0	0	0.002659	0	0	0	0.135478	0	0.266721	0	0.169219	0.003361
ENSG00000142632	ARHGEF19	5.278095	14.217752	2.607302	19.686863	1.556979	5.785757	1.143523	0.915963	2.589683	2.475536	1.335719	8.752659	11.120676	7.949851	1.058026	12.46675	4.629906	11.716228	2.728746	2.123181	10.903199	2.454087	1.079571	2.020967	6.660284	1.901668	6.141271
ENSG00000237276	ANO7P1	1.835902	5.191227	1.183984	2.668233	0.134092	1.083737	1.300078	0	1.767674	1.702487	1.521549	1.155632	3.004151	3.295502	0.457721	2.415137	0.787128	2.692653	1.840827	1.036696	2.053505	1.63298	0.237772	1.372965	4.692463	1.187012	3.365108
ENSG00000204377	C1orf134	0.380504	1.043778	0.499986	1.060929	0	0	0.639099	0	1.079096	0.299372	0.34501	0.680753	1.099339	0.620304	0.669759	1.429903	0.978144	0.679255	1.464528	0.882239	0.71697	0.522245	0	1.273826	1.166724	0.800485	0.719199
ENSG00000132881	RSG1	1.750544	3.171821	0.684999	3.852784	0.538121	0.994527	0.739284	0	2.468765	0.56359	1.069092	2.033225	1.721482	1.797673	1.744259	2.999763	2.118704	3.205155	4.786519	1.756711	2.413498	0.828355	0.145362	1.933048	1.93701	1.050815	1.468789
ENSG00000233929	MT1XP1	0.286106	1.340994	1.124504	1.112204	0.082169	0	0.226606	0.529368	0.185982	0.41238	0.190038	1.286614	1.420758	1.516987	0.410825	1.930891	0.123165	1.976684	0.060991	0.21059	0.146055	0.491779	0.641954	0.126673	0.514174	0.312558	0.821133
ENSG00000037637	FBXO42	8.850967	11.970405	9.343762	11.412431	4.834747	5.740575	9.444408	1.028174	8.720009	4.29885	5.782108	7.760947	11.767614	9.476185	7.638703	10.460159	8.188854	10.644896	8.879828	8.417857	11.005472	8.735908	1.241527	4.64518	7.68506	5.291996	6.634474
ENSG00000055070	SZRD1	25.977158	25.14912	20.479597	18.723583	16.793858	8.919209	20.659834	3.020602	26.702032	11.078876	15.418518	17.401659	23.193449	24.876106	26.703157	26.226984	37.146366	25.137587	22.32843	36.360203	23.574236	22.5299	3.0065	19.476543	23.754765	28.046888	31.00885
ENSG00000226457	RP11-430L17.1	1.194931	2.214216	1.488215	1.962012	0.878051	0.891087	3.800212	0.025179	0.729815	0.447536	1.017902	1.320305	1.456544	1.318459	1.703997	3.300354	0.191468	2.301363	0.549223	1.681916	1.440807	0.868854	0.138901	0.445925	1.23956	1.021701	1.251706
ENSG00000187144	SPATA21	1.50001	1.250441	1.462532	1.774071	0.479669	0.21035	1.014908	0	0.946065	0.476461	0.317757	1.978058	1.22222	0.931911	0.658348	1.88669	0.809233	2.435927	0.099385	1.053425	1.542065	0.82743	0.049454	0.15444	0.476829	0.6343	0.631807
ENSG00000157191	NECAP2	13.153245	14.812632	12.039725	12.47816	7.545355	6.6963	8.106215	0.890048	10.451931	5.423379	7.815469	10.767941	15.359222	14.204339	17.23773	12.266512	14.205372	10.272661	12.244663	10.153779	10.447234	12.766541	1.406443	9.418563	14.411287	10.456383	14.693918
ENSG00000226029	RP4-798A10.2	1.925736	2.201467	3.801431	3.154918	1.177214	0.820506	2.519566	0.220377	2.500197	0.202979	1.795352	2.587932	1.651885	0.881413	1.785925	2.029969	2.065331	1.945191	1.646963	1.939955	1.474091	3.057477	0.19604	0.878454	0.546306	1.142145	0.939864
ENSG00000080947	CROCCP3	7.148551	5.098016	10.275114	8.234455	4.487269	1.349395	5.474853	0.177287	7.004144	0.794068	4.655565	4.831894	4.165901	3.916586	7.865795	6.33068	4.300072	6.611999	9.150835	6.763046	5.76445	7.461754	0.289189	2.87089	1.321963	2.631971	2.575926
ENSG00000206652	RNU1-1	430.730591	355.991364	349.372162	316.699829	769.19397	291.775513	1611.782837	239.40123	391.87326	198.777786	1608.699463	546.28595	277.344147	470.354034	336.783569	294.4039	534.234497	345.015167	148.648026	1073.710449	658.382507	160.497681	171.385574	726.267151	419.75293	920.999634	435.973938
ENSG00000261135	RP4-798A10.7	0.130092	0.171681	0.328548	0.134274	0.117944	0.058359	0.219664	0.063468	0.217488	0.051999	0.601189	0.201132	0.127125	0.170947	0.176149	0.118159	0.105671	0.18742	0.508636	0.112015	0.051125	0.359267	0	0.454784	0.088637	0.613391	0.353146
ENSG00000224174	RP4-798A10.4	0.194992	0	0	0	0.378467	0	0	0	0.257303	0	0	0	0	0.212168	0	0.401967	0	0	0	0	0.42967	0.240368	0	0.404312	0	0.510659	0
ENSG00000233421	U1	0.118785	0.160759	0.086874	0.167426	0.166939	0.258396	0.321799	0.098581	0.023283	0.347	0.241623	0.142753	0.045918	0.110893	0.04965	0.34925	0.03474	0.254254	0.246753	0.15683	0.234952	0.016255	0.025402	0.37607	0.589449	0.47747	0.272484
ENSG00000268674	FAM231B	0	0.10444	0	0	0	0.081929	0	0	0.128288	0	0.22957	0	0.03732	0	0.221442	0.09411	0.181964	0	0	0.320599	0.194053	0	0	0.123494	0	0	0.089643
ENSG00000225710	RP5-875O13.6	0.22529	0.111573	0.387318	0.484103	0.286379	0	0.164015	0	0.091517	0.047491	0.076669	0.18555	0.111652	0.095561	0.068463	0.186293	0.250728	0.13604	0.084629	0.069759	0	0.055478	0.057575	0.142933	0.051594	0.074652	0.10208
ENSG00000266584	AL355149.1	0	0	0	0	0	0	0	0	0	0	0	0	0	0	0	0	0	0	0	0	0	0	0	0	0.089941	0	0
ENSG00000219481	NBPF1	20.430803	14.908711	48.160736	19.815357	14.450001	6.442162	38.836407	1.038503	37.350288	5.928786	28.094891	15.725292	11.719171	11.261715	37.506691	29.032303	30.81694	15.21405	32.787186	32.660381	18.476931	46.601974	1.743537	20.128698	9.31933	26.358585	19.428854
ENSG00000271732	RP5-1182A14.5	0.771216	0.225621	1.517733	2.028319	0.327948	0	0.599984	0	0.5818	0.034287	1.101724	0.493099	0.320308	0.194697	0.261092	0.763628	0.535567	0.306902	0.013113	0.781469	0.584411	0.35051	0.161964	0.366156	0.187727	0.282185	0.486404
ENSG00000215908	CROCCP2	9.892652	10.599228	10.878193	15.297882	5.043508	4.373192	4.064322	0.407055	12.059375	2.850232	4.470294	6.125729	7.768193	5.641366	19.44269	15.987765	5.799474	8.392491	11.777964	10.177253	11.560119	7.490485	0.676713	4.173437	3.88067	2.960326	3.446985
ENSG00000186301	MST1P2	1.574831	3.471215	2.520547	6.449938	1.118862	1.170299	0.655215	0	3.412911	0.866031	1.225921	1.780867	2.241996	1.347769	3.758872	4.361869	3.717873	3.639668	12.422531	1.577868	2.989158	2.082991	0.206021	0.692485	0.691416	0.739303	0.620982
ENSG00000207513	RNU1-3	448.172363	376.156891	358.567535	354.547211	815.907532	312.081177	1676.455933	255.007111	416.119965	207.965134	1678.346436	573.266174	296.449402	501.450653	373.023468	302.693665	581.973022	385.675079	162.942184	1144.095947	702.860779	174.152161	178.154449	746.878906	453.023926	949.847656	446.788605
ENSG00000237847	FAM231A	0.00602	0.009637	0	0.028462	0	0	0	0	0	0	0	0	0	0	0	0.027773	0.0133	0	0.015474	0	0	0	0.016538	0	0	0	0.004953
ENSG00000264742	AL021920.1	0	0	0.013708	0	0	0	0	0	0	0	0	0	0	0.012546	0	0	0	0	0.065516	0	0	0	0	0	0	0.01185	0
ENSG00000236698	EIF1AXP1	1.815689	2.83878	1.677334	2.756126	0.566834	0.372935	0.722897	0.115626	1.775663	1.273123	1.332743	1.341028	2.508399	1.72538	1.038609	2.298822	2.399269	1.670012	2.186991	1.656009	0.942381	1.134851	0.279623	1.088855	1.969392	1.539653	2.032078
ENSG00000268869	ESPNP	0.831429	3.738717	0.303555	12.175653	0	0.321833	0	0.629552	0.170153	0.077511	0.083234	0	2.112404	1.147195	0.1107	2.901173	0.360459	3.708648	1.064659	0.147192	0.320567	0.148276	0.234757	0.349588	0.062007	0.346446	0.727354
ENSG00000268991	FAM231C	0.003288	0.004937	0	0.028462	0	0	0	0	0	0	0	0	0	0	0	0.035771	0.014925	0	0.016001	0	0	0	0.016548	0	0	0	0.004486
ENSG00000058453	CROCC	11.546148	13.34797	18.052017	18.416279	5.629594	4.108689	7.607771	0.960902	14.738645	3.074056	5.155967	8.528419	10.478641	8.052804	17.176533	17.341339	8.600607	16.347221	14.189746	13.357764	13.726601	12.408172	0.909203	3.405733	4.432347	4.498159	6.353016
ENSG00000207389	RNU1-4	606.34613	553.944519	516.553772	499.124023	1140.708618	438.610931	2128.046631	391.238281	619.024231	315.216034	2077.306396	732.391052	463.819031	759.531982	530.902405	406.510376	864.587524	489.734009	214.929321	1454.743286	863.291748	289.995422	280.754456	1028.077637	651.64447	1410.995972	611.728149
ENSG00000227684	CROCCP4	0.374271	0.222846	0.533141	0.396919	0.167088	0.232215	0.48167	0	0.606469	0.027744	0.538416	0.236321	0.309705	0.180631	0.856659	0.226827	0.653357	0.27296	0.691344	0.593162	0.675835	0.692201	0.012619	0.200779	0.118066	0.196715	0.214642
ENSG00000186715	MST1L	1.42321	2.360755	2.627697	6.559243	1.428564	0.640519	2.567839	0.101441	3.472555	0.345444	2.86273	3.653917	1.917692	1.330249	2.803616	4.926616	4.150657	4.783228	9.193866	1.565472	2.886126	3.057168	0.107992	1.310755	0.736374	1.438881	1.022726
ENSG00000223643	RP11-108M9.1	0.005054	0.005861	0	0	0.021256	0	0	0	0.00758	0	0.014833	0	0.001335	0	0.01479	0.002011	0	0.008546	0.087909	0.02585	0	0.029237	0	0.009834	0.001909	0	0.008589
ENSG00000230239	RP11-108M9.2	0.013202	0.088699	0.072671	0.123851	0.00706	0	0	0	0	0	0.01277	0	0.018542	0.005582	0.004227	0.033012	0.000894	0.091594	0.001757	0.020124	0	0.004725	0	0.011238	0	0.018197	0.014317
ENSG00000263811	MIR3675	0	0	0	0	0	0	0	0	0	0	0	0	0	0.180089	0	0	0	0	0	0	0	0	0	0	0	0	0
ENSG00000228549	U1	0.100589	0.106191	0.051734	0.206439	0.068797	0.021498	0.20953	0.125484	0.01427	0.16002	0.11939	0.079695	0.060564	0.184248	0.013961	0.264773	0.052263	0.149046	0.218614	0.120295	0.233339	0.013219	0.024347	0.172874	0.315011	0.186419	0.178675
ENSG00000238142	RP11-108M9.4	1.903065	2.310866	3.566512	2.478342	1.232091	0.369706	1.879513	0	1.324579	0.946813	0	0.026577	3.981516	3.430716	0.959558	2.181674	2.432714	2.289626	1.164928	1.789009	1.60795	1.538938	0.233509	3.747588	2.894175	3.88966	4.601734
ENSG00000235241	RP11-108M9.5	0.972048	0.880628	1.080817	2.115454	1.732573	0.349435	0.106855	1.027606	0.258393	0.343672	0.013942	0.004785	0.505829	0.587088	0.503539	1.003208	0.865045	0.887114	0.296229	0.414772	0.420933	0.45994	0.063912	0.647426	0.546596	0.758594	0.907699
ENSG00000207005	RNU1-2	589.803589	537.354797	506.269562	484.186096	1111.391113	430.451019	2089.219238	378.169098	608.533386	308.77063	2027.298828	715.611816	454.529938	744.575684	513.354065	399.055511	847.32489	472.270111	210.396042	1422.703247	835.088623	284.846771	281.539337	1005.927917	634.182007	1386.966431	596.670471
ENSG00000272426	RP11-108M9.6	0.443762	0.691824	0.610424	0.299346	0.436947	0	0.953929	0	0.546121	0.143952	0.348512	0.319012	0.345167	0.239595	0.652051	0.740415	0.319861	0.932796	0.196986	0.281194	0.225113	1.164876	0	0.555186	0.151469	0.794758	0.66877
ENSG00000117122	MFAP2	20.440948	3.637469	38.015472	2.070441	9.032422	1.373995	18.02367	0.392546	82.854225	3.40286	8.498978	2.292297	5.103387	7.369939	40.422928	10.010158	20.195923	2.102749	22.021795	31.643749	6.97176	47.493252	0.445605	10.721786	7.013579	37.29335	20.447283
ENSG00000226526	RP1-37C10.3	0.58069	0.298341	1.231174	0.518558	0.69343	0	0.391266	0	1.738912	0.044804	0	0	0.264362	0.32122	2.210685	0.66845	0.403372	0.590391	1.755578	1.423085	0.177812	0.447792	0	0.127337	0.094367	0.316992	0.331822
ENSG00000159363	ATP13A2	7.365164	7.621836	8.354943	10.070343	4.700331	2.974169	3.619132	0.654047	9.813075	2.485036	2.027722	6.331019	6.800799	5.85482	13.55333	10.015203	6.51661	9.805442	12.193223	8.221568	8.247735	6.084836	0.541418	3.052031	4.646775	3.861499	4.5229
ENSG00000117118	SDHB	8.076765	9.929675	8.952219	10.176012	3.781759	3.249745	3.6642	0.673814	8.43598	3.193855	6.144681	8.685627	16.656151	11.638	10.224908	8.639614	6.639062	9.137588	12.87464	5.386549	6.624977	10.371542	1.096177	8.763829	10.439235	10.494468	12.655349
ENSG00000117115	PADI2	1.878738	6.91323	0.11277	14.504307	0.592444	0.94121	0.21218	1.997151	0.061923	2.737012	0.194435	28.47537	0.677893	4.459523	0.35295	14.57606	0.506649	34.309788	0.047566	0.304872	9.807182	0.262606	0.437749	0.333768	2.039524	0.260726	2.991466
ENSG00000252180	Y_RNA	0	0	0	0	0	0	0	0	0	0	0	0	0	0	0	0	0	0	0	0	0	0	0	0	0	0	0
ENSG00000204362	RP11-380J14.1	0.06092	0.120121	0.000868	0.182707	0	0.067522	0	0	0.001625	0	0	0.077951	0.038267	0	0	0.049653	0.008935	0.138111	0.001548	0.024274	0.059942	0	0	0.000975	0.044796	0	0.052159
ENSG00000142623	PADI1	2.211174	1.760308	0	0.627802	0.059725	0.832825	0	0	0.007372	0.12534	0	0.508057	2.011727	0.903412	0	4.040304	0	1.395437	0	0.015739	0.597605	0	0	0.00124	0.980287	0.027599	0.642107
ENSG00000142619	PADI3	0.041096	0.077223	0	0.03476	0	0	0	0	0	0.036383	0	0.38218	0.12605	0.160166	0.00252	0.187221	0.005935	0.050628	0	0.011878	0.22426	0	0.028841	0.001144	0.057365	0.02243	0.108901
ENSG00000266634	MIR3972	0	0	0	0	0	0	0	0	0.032601	0.025556	0	0	0	0	0	0.421993	0	0	0	0	0	0	0	0	0	0	0
ENSG00000159339	PADI4	0.012389	0.089971	0	0.03871	0	0	0	0	0	0	0	0	1.061271	0.355653	0.022781	0.046127	0	0	0	0	0	0	0	0	0.057756	0.028465	0.024002
ENSG00000269468	AC004824.2	0	0	0	0	0	0	0	0	0	0	0	0	0	0	0	0	0	0	0	0	0	0	0	0	0	0	0
ENSG00000256049	PADI6	0.020759	0	0.017411	0.037436	0	0	0	0	0	0.032965	0	0	0	0	0	0.008604	0	0	0	0	0	0	0	0	0	0	0
ENSG00000227751	RP1-20B21.4	0	0.002258	0.001195	0.000292	0.003143	0	0.000679	0	0.001608	0	0.001952	0.001644	0.000559	0.001173	0.000375	0	0.002156	0	0	0.001621	0	0.001382	0	0.000927	0.000975	0.000651	0.000214
ENSG00000179051	RCC2	19.016108	23.071518	20.153091	14.758791	10.199616	12.096618	17.948059	2.421852	21.570517	7.102829	12.206358	11.66953	23.476061	19.574413	29.097626	18.278835	20.652229	17.243267	13.747176	31.578629	17.877367	25.019905	2.684807	15.475739	22.89662	22.648438	23.260855
ENSG00000266727	AC004824.1	0.000082	0.00011	0.000163	0.00021	0.000108	0.0001	0.000069	0.000149	0.000127	0.000069	0.000058	0.000081	0.000152	0.000065	0.000117	0.000104	0.000101	0.000166	0.000139	0.00008	0.000105	0.000159	0.00003	0.00004	0.00007	0.000046	0.000079
ENSG00000239020	snoU13	0.036461	0	0	0.116824	0	0	0.344574	0	0	0	0	0	0	0	0	0.081899	0.119987	0	0	0	0	0	0	0.095812	0	0	0.078136
ENSG00000074964	ARHGEF10L	15.950041	29.467098	12.713057	29.50956	9.614739	12.884823	6.878575	2.560127	10.205748	9.455351	4.658367	25.064621	25.268801	18.332352	11.59142	38.42062	17.38324	28.149315	14.204184	11.901013	28.956791	9.510949	2.063336	4.205336	15.925677	5.438609	10.03974
ENSG00000236648	RP11-473A10.2	0	0	0	0	0	0	0	0	0	0	0	0	0	0.024269	0	0.068731	0.199157	0	0	0	0	0	0	0	0	0	0
ENSG00000117148	ACTL8	0	0	0	0	0	0	0	0	0	0	0	0	0.050959	0.084172	0	0	0.033118	0.003754	0	0.015511	0	0.016526	0	0	0	0.018855	0
ENSG00000261781	RP11-174G17.2	0.126677	0.121752	0.067288	0.191525	0.07161	0.062267	0.141311	0.030141	0.069692	0.060611	0.073659	0.102511	0.096467	0.083865	0.079473	0.107321	0.098967	0.165037	0.044886	0.131235	0.107804	0.037299	0	0.07083	0	0.096	0.089212
ENSG00000117154	IGSF21	0.483332	0.242717	0.720299	0.343824	0	0.060947	0.52947	0	0.246866	0.241495	0.627276	0	0.564956	0.3284	0.179419	0.328203	0.342608	0.198771	0.3566	0.180297	0.378115	0.317585	0	1.006961	0.690551	0.625958	0.620908
ENSG00000230035	RP11-174G17	0.149499	0.091338	0.15941	0	0	0	0.114662	0	0	0	0.093143	0	0.076375	0	0.090023	0.15205	0	0	0.13306	0	0	0	0	0.099477	0.136281	0.11625	0
ENSG00000225387	RP11-422P22.1	0	0	0.097401	0	0	0	0	0	0	0	0	0	0	0	0.120777	0	0	0	0.045275	0.172365	0	0	0	0	0	0.041991	0
ENSG00000229636	KRT8P21	0.001453	0.001709	0.003304	0	0.001822	0	0	0	0	0	0.001912	0	0.005721	0.005012	0.002866	0	0	0	0	0	0.005881	0.00172	0	0.001881	0.002682	0.000909	0.00307
ENSG00000261213	RP11-510C10.4	0.003293	0	0	0	0	0	0	0	0	0	0	0	0	0	0.001604	0.001447	0.004538	0.003878	0	0	0	0	0	0.001094	0.001828	0.015469	0.011332
ENSG00000224127	RP11-510C10.2	0	0	0	0	0	0	0	0	0	0	0	0	0	0	0	0	0	0	0	0	0	0	0	0	0	0	0.042201
ENSG00000162624	LHX8	0.00092	0	0.011624	0	0.025881	0	0.001465	0	0	0	0.001778	0.008965	0	0	0.001008	0.000858	0	0	0	0	0	0	0	0.000594	0	0.025397	0.07686
ENSG00000224149	RP11-510C10.3	0	0	0	0.002678	0	0	0	0	0	0	0	0	0	0	0	0.00108	0	0.003654	0	0	0	0	0	0	0	0.006964	0
ENSG00000033122	LRRC7	1.413134	0.933525	2.913376	1.656034	0.789926	0.633133	2.990636	0.03677	1.928858	0.244245	1.9772	0.547443	1.488348	1.097708	0.62369	1.735929	1.608945	1.750264	1.464701	6.213502	1.144157	1.607981	0.172277	0.837044	0.60247	0.86333	0.929592
ENSG00000270615	RP11-379C1.1	0.011339	0.035475	0.064896	0.031758	0.025936	0.085594	0.287139	0.033885	0.080081	0	0.148045	0.030208	0.063952	0.020597	0	0.125853	0	0.047444	0.014146	0.671489	0.120889	0	0	0.00848	0.030404	0.101339	0.153406
ENSG00000240692	RN7SL538P	0.344323	0.303183	0.058826	0.193165	0.527943	0.24949	0.235455	0.094102	0.221167	0.18927	0.313281	0.133394	0.395645	0.326001	0.227693	0.399246	0.373807	0.47219	0.099705	1.032532	0.240984	0.094542	0.029473	0.531791	0.388949	0.437591	0.39874
ENSG00000229359	PIN1P1	0	0.015352	0.121269	0.07943	0	0	0	0	0.036912	0	0.007576	0	0.00176	0.002803	0.087675	0.145003	0.048897	0.055202	0.003714	0.025527	0	0.030303	0.001494	0	0.001428	0.003684	0.011766
ENSG00000237919	RP11-181B18.1	0.017955	0.094004	0.140779	0.034966	0.028165	0	0.180551	0	0.189463	0	0.19131	0	0.035506	0.030074	0.027901	0.076516	0.044537	0.04269	0.013439	0.649937	0.049465	0.087746	0	0.065352	0	0.021465	0.045219
ENSG00000066557	LRRC40	2.687091	2.92132	6.868473	2.656468	1.486626	1.057022	2.576046	0.301447	2.843426	1.27976	2.582873	2.42795	3.711368	3.141614	3.026935	3.106321	2.16672	2.746625	3.395305	1.897508	2.003436	3.936689	0.212859	2.340866	2.276881	2.563275	2.577329
ENSG00000244389	RN7SL242P	1.138234	1.279595	0.627795	1.008596	1.393068	0.611791	1.322081	0.594163	0.482551	0.6235	1.617373	0.575448	0.947414	1.755154	1.137318	0.872115	0.872152	0.98698	0.303881	1.68111	1.705866	0.427072	0.241845	1.855696	1.524728	1.328597	1.008266
ENSG00000116754	SRSF11	37.632057	40.293064	153.070206	58.480274	19.712887	12.883681	43.586269	1.723782	48.918106	12.554566	35.072109	31.537193	50.567032	31.152397	51.621307	44.782108	26.530441	44.000538	54.471626	41.026741	32.730988	46.56126	2.29751	15.922447	16.89607	19.561972	19.563591
ENSG00000228988	RP4-677H15.4	0.851866	0.824777	2.470507	0.721214	0.647307	0	1.220544	0	1.001686	0	0.76348	0.558272	1.045957	0.661834	0.786174	0.461035	0.705718	1.083452	1.442462	1.015005	0.347232	1.194721	0	0.155274	0.275968	0.46661	0.400684
ENSG00000118454	ANKRD13C	6.294808	6.745783	15.819832	6.587964	3.855232	2.418423	10.262414	0.830171	8.007928	2.703464	8.487834	4.948485	7.719935	6.452829	7.21092	6.209448	4.689658	5.924456	10.202237	7.439199	6.387305	8.686426	0.409031	5.591546	5.216766	5.773752	5.595547
ENSG00000197568	HHLA3	1.524916	1.519874	2.464512	1.472821	0.91706	0	1.950835	0	2.95547	1.044602	2.754725	1.266638	1.664384	2.175386	2.542722	1.907796	1.953272	1.212122	3.551912	2.177122	1.164341	2.621665	0.294153	3.529012	1.570863	3.442837	2.731395
ENSG00000226088	RP11-180O5.2	0.032663	0.043687	0.359638	0.269459	0	0	0.455612	0	0.335877	0	0.442459	0	0.17252	0.117605	0.452182	0.106216	0.130652	0.198108	0.409597	0.139148	0	0.340805	0	0.102678	0.034005	0.119153	0.11708
ENSG00000116761	CTH	0.732928	0.617956	2.163825	0.7126	0.390812	0	0.786498	0	0.937212	0.270969	1.281457	0.367191	1.731596	1.078237	0.981054	1.125258	0.682413	0.922728	0.910177	0.609399	0.641085	1.06638	0	1.129489	0.914896	0.899435	0.682069
ENSG00000271992	RP11-42O15.3	0.126004	0.105468	0.616971	0.222213	0	0	0.326522	0	0.145137	0.038355	0.219299	0	0.2387	0.344332	0.021304	0.099092	0	0.21055	0.132834	0.145529	0.099011	0.031195	0	0.17951	0.15811	0.168046	0.043147
ENSG00000233020	RP11-42O15.2	0	0	0	0	0	0	0	0	0	0	0	0	0.007733	0.001117	0.001733	0	0	0	0	0	0	0	0	0	0	0	0.019493
ENSG00000237033	CASP3P1	0	0.005181	0.037835	0	0	0	0	0	0.005604	0	0	0	0	0	0	0	0	0	0	0	0	0	0	0	0	0	0.006338
ENSG00000229051	RP5-952N6.1	0.208962	0	0.028552	0.01816	0	0	0	0	0	0	0	0	0	0.023525	0	0	0	0.002476	0	0	0.006891	0	0	0	0	0	0.013339
ENSG00000226208	RP11-99H8.1	0	0	0	0	0	0	0	0	0	0	0	0	0	0	0	0	0	0	0	0	0	0	0	0	0	0	0
ENSG00000050628	PTGER3	12.609548	11.686673	0.465665	8.302619	2.369426	5.127037	0.339283	0.826692	0.332228	4.137146	0.252768	3.722461	10.466131	8.363033	0.07446	13.264704	0.365762	2.619209	0.008265	0.58271	9.628933	0.198145	0.518518	0.340433	9.402712	0.490107	3.763136
ENSG00000235782	RP3-333A15.1	0.867581	0.371026	0	0.229247	0.308798	0	0	0	0	0.101894	0	0	0.356923	0.262077	0	0.755037	0	0.225898	0	0.053077	0.330459	0	0.10223	0	0.180247	0.014313	0.044221
ENSG00000269933	RP3-333A15.2	1.61248	0.830213	0.124148	0.583681	0.254593	0.07176	0.179935	0.033669	0	0.242792	0.128693	0.254466	0.714557	0.367668	0.019944	0.696402	0.115755	0.312892	0	0.141555	0.577603	0.024814	0.02905	0.040623	0.292105	0.04348	0.12254
ENSG00000235079	ZRANB2-AS1	1.904253	1.590388	4.483243	1.869854	0.791585	0	1.952944	0	1.923659	0.258756	1.614443	0.976234	2.260326	0.932192	0.739799	0.722605	0.413177	1.71351	0.178357	1.287752	1.045699	1.086643	0	0.323342	0.346468	0.637116	0.800781
ENSG00000132485	ZRANB2	17.435728	16.787064	68.779625	21.300814	11.594602	4.477363	26.148289	1.145594	29.021936	2.923035	22.569836	14.186701	23.807741	12.988732	25.302887	15.61334	8.62176	16.260769	42.970505	15.050043	12.041739	26.780716	1.082003	9.844879	6.749561	11.207876	11.026353
ENSG00000207721	MIR186	4.348584	3.953856	16.235378	5.227965	3.027069	2.268175	4.208537	0	4.725867	0.414388	3.536702	1.205791	3.948188	3.853049	3.736397	2.001877	0.636931	3.343187	5.061368	4.474994	3.611791	2.707848	0	0.512844	0.394782	1.191414	1.196117
ENSG00000229956	ZRANB2-AS2	2.8318	2.357023	3.134059	1.599858	1.280699	0	2.459604	0	1.709119	0.440836	2.599949	2.078814	1.993246	1.326404	0.753945	2.263464	0.285103	2.986758	4.467892	0.16185	1.880396	1.112021	0.024769	1.112808	0.443528	1.169041	1.561537
ENSG00000264239	AL360297.1	0	0	0.143372	0	0	0	0.131636	0	0	0	0	0	0	0.010537	0	0	0	0	0	0.163481	0	0	0	0	0.068076	0.232686	0
ENSG00000237726	RP11-386O9.2	0	0.214828	0.17233	0.121682	0	0	0.425499	0	0.147338	0	0.123818	0.464284	0.151579	0.103429	0.160359	0.222937	0.056332	0.059228	0.100932	0.161231	0	0.174434	0	0	0	0.029974	0.198063
ENSG00000226324	RP11-115M14.1	0.012383	0.220377	0.199401	0.011799	0	0	0.42999	0	0.286048	0	0.178446	0	0.123386	0	0.097517	0.225248	0	0.186512	0.11295	0	0.073018	0.020523	0	0.087789	0.106653	0.039925	0.069655
ENSG00000172260	NEGR1	5.759449	2.318061	1.114	1.026785	1.378429	0.369828	0.80714	0.129972	0.093339	1.013537	0.999824	1.628754	2.502825	2.817857	0.294411	3.23752	0.016224	3.143968	8.244648	0.090252	3.07648	0.198376	0.172913	1.412919	1.599769	0.641703	5.01293
ENSG00000231985	RP11-82L20.1	0.819489	0.626754	0	0.14977	0	0	0	0	0	0	0.204571	0	0.608955	0.136655	0.039918	0.918506	0	1.512573	2.187631	0	0.460801	0	0	0.265626	0.091492	0.126124	0.428213
ENSG00000271618	RP11-175G14.2	0.797776	0.194032	0.062902	0.076772	0.485189	0	0	0	0	0.102424	0.176986	0	0.542483	0.458631	0.041429	0.999986	0	0.347161	0.944459	0	0.087663	0	0	0.08707	0.231961	0.045702	0.214539
ENSG00000228853	NEGR1-IT1	0.48061	0.13158	0.096609	0.070066	0.244548	0	0	0	0	0.045176	0.215395	0.144873	0.16126	0.059187	0	0.173009	0	0.145341	0.5759	0	0.164731	0	0	0.043069	0.032456	0.050998	0.159687
ENSG00000233994	GDI2P2	4.717685	4.055881	2.110621	1.834268	1.356154	1.050182	1.220464	0.055004	1.734045	0.453133	4.754905	3.283729	2.960069	2.452492	1.452853	3.832387	0.828021	3.175133	9.983864	1.123368	3.992463	1.249692	0.283701	2.009474	1.705898	1.774415	3.205192
ENSG00000227207	RPL31P12	0	0	0	0	0	0.029223	0.041225	0	0	0	0.036362	0	0.088448	0.030182	0	0	0	0.242673	0.029277	0	0	0	0	0.018901	0.019199	0.024783	0.01705
ENSG00000212366	RNU6-1246P	0	0	0.104284	0.133486	0	0	0	0	0	0	0	0	0.077531	0	0	0.071236	0	0	0	0	0	0	0	0.073395	0	0	0
ENSG00000225087	RP4-660H19.1	0	0	0	0	0	0	0	0	0	0	0.063695	0	0.121994	0	0	0	0	0.350335	0.047322	0.159336	0	0	0	0.018502	0	0	0
ENSG00000227016	RP11-262K1.1	0	0	0	0	0	0	0	0	0	0	0	0	0	0	0	0	0	0	0	0	0	0	0	0	0	0	0
ENSG00000252005	RNU4ATAC8P	0	0	0	0	0	0	0	0	0	0	0	0.156287	0	0	0	0	0	0	0	0	0.258725	0	0	0	0	0.024645	0
ENSG00000162620	LRRIQ3	0.051299	0.105704	0.038246	0.027625	0.032469	0	0.084582	0	0.035271	0	0.096906	0.061514	0.049525	0.04733	0.027111	0.033486	0.016467	0.004096	0.067742	0.012109	0.060666	0.058451	0	0.014735	0.021772	0.019003	0.061736
ENSG00000254685	FPGT	3.342147	4.293402	5.726377	3.992488	1.935654	0.950304	3.846208	0.155698	2.813308	0.716186	3.839285	3.105757	3.31222	2.324594	2.242856	2.336142	1.37674	3.016744	4.687219	2.778317	2.688752	2.709302	0.183824	1.314252	1.898023	1.423055	1.563867
ENSG00000259030	FPGT-TNNI3K	1.292903	1.350275	2.852714	1.687727	0.859113	0.414506	0.986832	0.062665	0.638471	0.234705	1.342701	0.849093	0.913607	0.95441	0.150585	1.115532	0.43437	1.105312	1.531379	0.632779	0.843108	0.892139	0.078796	0.956271	0.456644	0.474926	0.738494
ENSG00000116783	TNNI3K	0.129637	0.397968	1.379228	0.419417	0.104587	0.067141	0.244142	0	0.263727	0.04876	0.514365	0.281045	0.274556	0.28501	0.007154	0.33089	0.020512	0.173013	0.499309	0.112055	0.499395	0.586092	0	0.121784	0.19615	0.17215	0.154284
ENSG00000237324	RP11-439H8.4	0.333436	0.289544	0.316742	0.223091	0.16331	0	0	0	0.071284	0	0.171446	0	0.228493	0.101301	0	0.168691	0	0.128205	0.22169	0.319904	0.237964	0.094134	0	0.033954	0.037966	0.057815	0
ENSG00000233894	RP4-650F12.2	0.031976	0.025394	0.110507	0.062475	0	0	0.2054	0	0.004682	0	0.193289	0	0.089752	0	0.003793	0.072958	0	0	0.101971	0.120195	0	0.038995	0	0.044582	0	0.06186	0.020373
ENSG00000162621	LRRC53	0.075651	0.026887	0.157644	0.053909	0.048494	0	0.045592	0	0.00607	0	0.12107	0.190377	0.027795	0.043027	0.00381	0.081924	0	0.04046	0.018437	0.022551	0.057696	0.049636	0	0.021186	0.01801	0.027669	0.044171
ENSG00000178965	C1orf173	0.039165	0.049938	0.025971	0.008783	0	0	0.011316	0	0.005114	0.02247	0.005555	0.017244	0.035531	0.045737	0.020994	0.018661	0.004398	0.017885	0	0.010068	0.087037	0.005813	0	0	0.019555	0.006498	0.019384
ENSG00000234497	RP4-612J11.1	0	0	0	0	0	0	0	0	0	0	0	0	0	0	0	0	0	0	0	0	0	0	0	0	0	0	0
ENSG00000272864	RP11-17E13.2	0.166208	0.335923	0.194159	0.254719	0.082353	0	0.398659	0.294301	0.700391	0	0.601396	0.227883	0.232651	0.051158	0.039146	0.103085	0.093325	0.166399	0.190309	0.126237	0.164088	0.342296	0	0.226365	0.03445	0.073499	0.092144
ENSG00000116791	CRYZ	3.265984	6.437047	3.759004	4.843879	1.998171	1.195217	3.267748	0.448889	5.576411	1.730252	5.977903	5.677196	6.074571	5.546205	3.468337	4.896791	1.194133	5.719795	10.531743	2.848875	4.311886	7.112236	0.354399	2.778794	5.825481	4.594209	6.414356
ENSG00000162623	TYW3	3.346003	3.904174	7.15704	3.483457	1.897542	1.520595	5.68519	0.341911	4.864039	1.146143	4.94947	3.620847	4.340552	3.08516	4.063504	3.264571	4.13916	3.891226	6.696054	3.542584	2.690975	5.760954	0.261222	3.273851	2.66111	3.581827	3.469744
ENSG00000229943	RP11-93N20.1	0	0	0	0	0	0	0	0	0	0	0	0	0	0	0	0	0	0	0	0	0	0	0	0	0	0	0
ENSG00000232676	ADH5P2	0	0.002055	0.060209	0.002486	0.009745	0	0	0	0	0	0.006848	0	0	0.002564	0.004927	0	0.15064	0.003243	0.004059	0	0.003069	0.004227	0	0.007839	0.029774	0.022639	0.035463
ENSG00000235756	RP11-339A11.1	0.001455	0.006736	0.176578	0.008207	0.004788	0	0.013798	0.032165	0.009704	0	0.002135	0.002417	0.001853	0.001269	0	0.008985	0	0.005018	0.011299	0.001939	0.009118	0	0	0.002039	0	0.011128	0.023804
ENSG00000260322	RP11-339A11.2	0	0	0	0	0	0	0.003229	0	0	0	0	0	0	0	0	0	0.021114	0	0	0	0	0	0	0.001277	0	0.009323	0.016626
ENSG00000236407	HMGB1P18	0	0	0.003746	0	0	0	0	0	0	0	0.005066	0	0.00151	0.002764	0	0	0.003722	0	0.003387	0	0	0	0	0	0	0.001593	0.022621
ENSG00000266033	AL606519.1	0	0	0	0	0	0	0	0	0	0	0	0	0	0	0	0	0	0	0	0	0	0	0	0	0	0	0
ENSG00000225598	RP11-339D23.1	0	0	0	0	0	0	0	0	0	0	0	0	0	0	0	0	0	0	0	0	0	0	0	0	0	0	0
ENSG00000213559	HNRNPA1P64	0.010745	0	0	0	0	0	0	0	0	0	0	0	0.031555	0.006836	0	0.015977	0.019919	0	0.002942	0	0.007639	0	0	0	0.002988	0	0
ENSG00000227062	RP11-115A15.4	0	0	0	0	0	0	0	0	0	0	0	0	0.176661	0	0	0	0	0	0	0	0	0.005455	0	0	0	0	0
ENSG00000234108	RP11-115A15.2	0	0	0.011383	0	0	0	0.008762	0.311558	0	0	0.022391	0	0.035653	0.016322	0	0.008216	0	0.007342	0	0	0	0	0	0.022243	0	0.007073	0
ENSG00000224326	RP11-115A15.1	0	0	0	0	0	0	0	0	0	0	0	0	0	0	0	0	0	0	0	0	0	0	0	0	0	0	0
ENSG00000234184	RP5-887A10.1	0	0	0	0	0	0	0	0	0	0	0	0	0	0	0.459362	0	0	0	0	0	0	0	0	0.106735	0	0	0
ENSG00000235089	RP3-445O10.1	0.055529	0.02378	0.011832	0.009416	0.021656	0	0.008119	0	0.010615	0.010061	0.026008	0	0.026167	0.03641	0.008599	0.005639	0	0.013464	0.006328	0.037408	0.010059	0.005763	0	0.007415	0.01479	0.013798	0.045718
ENSG00000223026	RN7SKP247	0.030154	0.006698	0.020702	0.027723	0	0	0.062773	0	0.010577	0	0.021749	0.013657	0.034901	0.005262	0.016728	0.009198	0.009142	0	0	0.015727	0.019134	0.008329	0	0.013659	0.005483	0.020804	0.141344
ENSG00000227937	MTND2P30	0	0.046381	0	0	0	0	0	0	0	0	0	0	0	0.059637	0	0	0	0	0	0	0.025586	0	0	0	0	0	0
ENSG00000229752	RPL7P10	0.039356	0.050742	0.022747	0.068066	0.040443	0.005176	0.065711	0	0.014134	0.037689	0.103473	0.077957	0.055971	0.056963	0.007482	0.016253	0.012642	0	0	0.004068	0.06425	0.006364	0	0.021823	0.061607	0.059695	0.09796
ENSG00000206999	RNU6-622P	0	0	0	0	0	0	0	0	0	0	0	0	0	0	0	0	0	0	0	0	0	0	0	0	0	0	0
ENSG00000137968	SLC44A5	0.13778	0.616005	0.502661	0.147357	0.031281	0.37764	0.692474	0	0.236646	0.031433	0.098288	0.099207	0.167094	0.567626	0.081877	0.156025	0.003219	0.095903	0.010859	0.320935	0.405736	0.151234	0	0.100617	0.071281	0.249054	0.507153
ENSG00000224493	RP11-87O11.1	0.002772	0	0.214775	0.037306	0	0	0.220178	0	0.098862	0	0.046375	0	0.020404	0	0	0.03095	0	0	0.011227	0	0	0.03446	0	0	0	0.077154	0.073818
ENSG00000252338	RNU6-503P	0	0	0	0	0	0	0.336966	0	0	0	0.076015	0	0	0	0	0	0	0	0	0	0	0.128945	0	0	0	0.097406	0.281251
ENSG00000213579	RP4-595K12.1	0.007677	0.08338	0.325025	0	0.021924	0.032123	0.252683	0.019592	0.06042	0.003935	0.076722	0	0.039476	0.146297	0.004895	0.032977	0.004705	0.050849	0.031839	0.044738	0.018431	0.052142	0.01538	0.039816	0.146638	0.071701	0.039401
ENSG00000230863	RP4-595K12.2	0.081082	0.038597	0.056149	0.014018	0.050121	0	0.148914	0	0.070454	0	0.127834	0	0.043462	0.027547	0.037514	0.020464	0.036911	0.015557	0.022269	0.077102	0.087172	0.014117	0	0.111037	0	0.08781	0.04488
ENSG00000178193	RP4-682C21.5	0	0	0.048365	0.075891	0	0	0	0	0.049655	0	0	0	0	0	0	0	0	0	0	0	0	0	0	0	0	0	0
ENSG00000117054	ACADM	8.319301	11.239185	24.2862	8.835236	4.283527	3.297397	13.349323	0.533255	15.311888	1.949258	10.58257	6.179853	24.950388	19.42556	10.017726	6.595784	5.053902	6.851823	14.041594	6.439398	5.024487	15.886104	1.285748	9.402236	4.625545	7.403778	8.380809
ENSG00000181227	RP4-682C21.2	1.786183	1.858552	6.989213	2.804644	0.874927	0.541737	1.378811	0	1.804526	0.153547	0.837878	1.509733	1.5187	0.666926	3.065037	2.088125	1.789416	1.65846	1.805021	1.442082	1.041988	3.244454	0.145226	0.30951	0.440018	0.450504	0.551332
ENSG00000137955	RABGGTB	14.183634	17.16371	28.474157	15.568172	8.611273	4.047327	16.0023	1.954138	11.910689	4.183356	18.097847	15.802881	20.570751	13.962092	18.557775	14.842467	13.871368	14.857425	17.411598	13.071532	12.713654	13.292026	1.776236	19.779781	13.056564	13.241283	12.406205
ENSG00000206620	SNORD45C	0.001838	0.002166	0.020636	0.00071	0.002569	0.001916	0.067594	1.984463	0.016399	0.010274	0.022983	0.000191	0.000954	0.001292	0.002287	0.000923	0.001376	0.004986	0.013841	0.018632	0.037836	0.002588	0.017483	0.002054	0.003708	0.025947	0.005384
ENSG00000207241	SNORD45A	0.001582	0.001113	0.002138	0.00223	0.140955	0.45251	0.080103	7.661583	0.031712	0.001869	0.395767	0.001199	0.001846	0.008635	0.000979	0.001425	0.002178	0.00114	0.000229	0.064406	0.00402	0.001397	0.004028	0.123933	0.020529	0.19458	0.074633
ENSG00000201487	SNORD45B	0.000902	0.001442	0.000848	0.000785	0.001349	0.003292	0.002591	0	0.00134	0.00029	0.00082	0.002141	0.000789	0.000467	0.00411	0.000659	0.001175	0.001662	0.000342	0.005541	0.001236	0.000349	0.000535	0.000227	0.000541	0.000312	0.000629
ENSG00000057468	MSH4	0.114285	0.167465	0.273012	0.225411	0.027973	0.024076	0.154685	0	0.144983	0.005506	0.109886	0.131595	0.070477	0.048441	0.076531	0.101534	0.332885	0.084638	0.040077	0.108732	0.053912	0.117122	0.032914	0.057291	0.013008	0.104455	0.068736
ENSG00000266832	AL445464.1	0.092395	0	0.028648	0.297862	0	0	0	0	0.075758	0	0.122641	0	0.066573	0.131925	0	0	0.197925	0	0	0.159266	0	0.038668	0	0.027721	0	0	0.022962
ENSG00000154007	ASB17	0	0	0.028409	0	0	0	0	0	0	0	0	0	0	0	0	0	0.015954	0	0	0.030329	0	0	0	0.007411	0	0	0
ENSG00000225605	RP11-550H2.1	0	0	0	0	0	0	0	0	0	0	0	0	0	0	0	0	0	0	0	0	0	0	0	0	0	0	0.008027
ENSG00000230027	RP11-550H2.2	0	0	0	0	0	0	0	0	0	0	0	0	0	0	0	0	0	0	0	0	0	0	0	0	0	0	0
ENSG00000184005	ST6GALNAC3	0.579243	0.310966	0.472057	0.972827	0.124349	0.0545	0.269887	0	0.259228	0.171504	0.303543	0.212051	0.458152	0.317658	0.508378	0.386218	0.385168	0.26784	0.185396	0.126451	0.168625	0.097089	0	0.291714	0.385599	0.301538	0.25487
ENSG00000223905	RP11-335E14.1	0.233743	0.174719	0.054127	0.468788	0	0.320961	0.1089	0	0.299268	0.061102	0.063322	0.184817	0.11825	0.210464	0.228244	0.264852	0.22763	0.525414	0	0.045784	0.097845	0.027044	0	0.018691	0.062776	0.064953	0.072322
ENSG00000272855	RP5-1102E8.3	0.024517	0	0.108294	0.164974	0	0	0	0	0	0	0	0	0.045677	0	0	0.023984	0	0.150243	0	0	0	0	0	0	0	0	0.029468
ENSG00000226415	TPI1P1	0.962785	1.652803	0.75149	1.166924	0.469258	0.469096	0.793986	0.070527	0.931605	0.540178	0.828662	2.453311	1.398422	1.121469	1.67123	1.51069	1.139262	1.079616	0.502083	1.092782	1.614317	0.771815	0.210472	0.832246	1.602857	1.148299	1.654763
ENSG00000264686	AC104458.1	0	0	0	0	0	0	0	0	0	0	0	0	0	0	0.01232	0	0	0	0	0	0	0	0	0	0	0	0
ENSG00000199921	RNU6-161P	0	0	0	0	0	0	0	0	0	0	0.033616	0	0	0	0	0	0.024147	0	0	0	0	0	0	0.022491	0	0	0
ENSG00000237552	RP11-415A20.1	0	0	0	0	0	0	0	0	0	0	0	0	0	0	0	0	0	0	0	0	0	0	0	0	0	0	0
ENSG00000117069	ST6GALNAC5	0.144584	0.562064	0.055879	1.284196	0.099641	0.209541	0.025772	0.03005	0.049271	0.080333	0.041873	0.810876	0.310264	0.303582	0.026165	0.863312	0.007165	1.770814	0.026036	0.019149	0.468029	0.164904	0.025748	0.128679	0.123898	0.105623	0.207933
ENSG00000221720	AC096951.1	0.041565	0.34889	0	0.150937	0	0	0	0	0	0	0	1.298004	0.139562	0	0	0.239216	0	1.721338	0	0	0	0.13658	0	0.026294	0.111097	0	0
ENSG00000230498	RP4-564M11.2	0	0.058113	0	0.422953	0	0	0	0	0	0	0	0	0.128597	0.147658	0	0.260141	0	0	0	0	0.148074	0.11757	0	0	0	0	0.089039
ENSG00000142892	PIGK	3.28512	2.801707	6.014712	1.788918	2.279673	0.689939	4.794088	0.413047	3.768449	0.910487	3.814365	2.334434	2.895911	2.010564	2.796741	2.265327	3.410985	2.815849	5.001239	2.989343	2.225969	5.850401	0.210352	2.690313	1.967821	3.878432	3.613505
ENSG00000226084	RP4-706A16.3	12.915943	20.966295	11.444695	7.067684	9.558843	8.038693	21.683128	2.536891	11.670874	6.503618	27.325657	9.479276	17.645813	20.97196	6.934711	10.465975	6.719822	8.919066	11.970222	20.153639	15.005645	17.245159	3.263884	35.848179	23.809811	28.471613	31.550896
ENSG00000228187	RP11-363H12.1	0.264403	0.689439	0.739288	0.651723	0.775919	0.338367	0.649797	0	0.374911	0.025349	0.247873	0.592868	0.138949	0.154541	0.599064	0.366729	0.600459	0.435433	0.374675	0.31918	0.285962	0.319242	0	0.168653	0.143512	0.202655	0.157514
ENSG00000154027	AK5	2.369724	1.374047	2.862118	1.619394	0.956038	0.16947	0.753076	0.290119	0.474577	0.732875	0.439328	1.152663	1.045881	1.239151	1.912934	2.064426	0.196587	1.755075	0.348875	0.335789	1.40846	0.515378	0.056319	0.401287	0.492416	0.785836	1.675576
ENSG00000233099	RP11-375A5.1	0.386228	0.226612	0.078415	0	0	0	0.135921	0	0	0	0	0	0.060133	0	0.157	0.174929	0	0	0	0	0	0	0	0	0	0	0.124523
ENSG00000221664	AC095030.1	0	0	0	0	0	0	0	0	0	0	0	0	0	0	0	0	0	0	0	0	0	0	0	0	0	0	0
ENSG00000251767	RNU7-8P	0	0.039146	0.098167	0.285463	0	0	0	0	0	0	0	0	0	0	0	0	0	0.151884	0.117342	0	0	0	0	0.013618	0	0	0
ENSG00000036549	ZZZ3	15.120235	18.659065	37.745323	20.729931	10.241161	6.132501	26.426355	1.326189	20.007732	5.454818	18.804052	17.939245	16.433744	11.736188	16.756727	15.480108	14.124308	16.918756	25.799492	18.683254	14.272314	20.701134	2.165929	11.828217	9.312119	11.625687	10.872785
ENSG00000251785	RNA5SP20	2.469306	3.102452	6.495235	3.70381	0.968355	0.853743	6.150088	0	2.3878	0.746688	3.500439	4.097584	3.912831	1.320646	2.582155	3.493819	3.952189	3.809726	2.146148	4.432439	3.206687	2.443186	0.378009	1.43164	1.34057	1.494117	1.01836
ENSG00000243437	RN7SL370P	1.137609	1.549013	5.393457	3.122476	1.239135	0.344966	4.42639	0.061389	2.956354	0.583821	2.022159	2.343226	1.717546	0.486791	3.691518	1.387988	2.86626	2.195302	3.013263	2.369309	1.471702	2.690342	0.243835	0.441293	0.554802	0.811056	0.662638
ENSG00000077254	USP33	14.780475	17.451551	45.91013	17.143377	9.446808	7.419936	22.614626	1.729948	21.175352	5.152813	14.635	12.568267	20.9303	12.737295	24.673071	17.238871	16.038464	15.387117	27.433695	17.81741	12.647017	25.418364	1.37185	12.444853	8.30805	11.160332	10.710745
ENSG00000232672	RP4-706L14.2	0.007017	0.01165	0.004639	0	0	0	0.024959	0	0.005434	0	0.002855	0.016826	0.003978	0.003153	0.00377	0.008725	0.016511	0	0.010481	0	0.004025	0.009989	0	0.01113	0.013154	0.012827	0.014811
ENSG00000180488	FAM73A	5.847346	6.094859	15.486814	5.982512	3.424869	1.851391	8.525371	0.501749	7.956533	1.755995	7.558197	5.147058	5.891338	5.181251	6.577334	4.634865	7.767583	6.486949	11.211886	5.779037	4.439195	7.767503	0.417988	5.51957	3.271326	4.855226	4.665751
ENSG00000222849	RNA5SP21	0.074429	0.096644	0.24041	0.187613	0.70226	0.036896	0.055969	0	0.193959	0.034504	0.037161	0.06415	0.08023	0.171418	0.099505	0.070445	0.123808	0.112987	0.13632	0.03858	0.121178	0.079487	0	0.017829	0.048944	0.03194	0.05426
ENSG00000219201	RP11-181C21.4	1.641588	1.808953	2.407917	1.490713	1.029404	0.621113	2.406245	0.349272	2.836597	0.960321	2.81993	1.04732	1.378591	1.365484	2.276293	1.137843	2.136379	1.49593	2.736186	1.809339	1.727606	2.537745	0.21389	2.147769	1.415149	1.96203	1.711233
ENSG00000235613	NSRP1P1	0.109778	0.182926	1.637618	0.458596	0.132404	0.117111	0.05963	0.006453	0.578398	0	0.16808	0.054931	0.185167	0.108712	0.848233	0.326754	0.311525	0.263216	1.152673	0.019462	0.118266	0.640492	0.023835	0.016202	0.006512	0.086877	0.102806
ENSG00000232015	HSPE1P25	0.733465	0.600964	2.858435	1.211689	0.652202	0.106219	1.51131	0	1.042606	0.181737	1.229382	0.62226	0.819759	0.335064	1.421888	1.449143	1.885559	2.063427	1.939032	0.62025	0.514816	1.252571	0	0.378852	0.1643	0.396682	0.395163
ENSG00000235927	NEXN-AS1	0.762522	0.354412	2.752196	0.805572	0.548249	0.364521	0.452872	0	0.671867	0.09334	0.395928	0.763351	0.221157	0.24421	0.638495	0.468845	1.53203	0.455334	0.893636	0.434922	0.287344	0.688018	0	0.198767	0.07728	0.178782	0.194076
ENSG00000162614	NEXN	1.594994	1.702045	5.991118	2.514838	0.89302	0.2246	1.335352	0	1.639196	0.19137	1.436234	1.553066	1.302167	1.497645	2.233507	1.209611	3.786774	2.098998	2.781957	2.232074	0.652428	0.874018	0	0.790433	0.616803	0.879961	0.942857
ENSG00000162613	FUBP1	35.048409	31.260651	105.240654	38.763004	23.092613	7.400398	48.563362	2.619089	47.434086	6.576982	40.3088	28.456373	36.651665	25.705484	48.413525	30.462671	21.086296	30.286667	69.355354	39.901745	25.932312	68.156456	2.809138	23.999731	15.302241	29.302317	27.415691
ENSG00000162616	DNAJB4	8.923359	7.485341	18.773317	8.569512	2.937699	1.130417	9.109931	0.578898	10.517576	3.187952	9.483397	4.858807	8.480587	7.392729	11.80145	10.189712	18.136143	7.194485	19.437885	5.904856	5.41459	13.534324	0.268381	8.465043	8.98279	7.293081	8.606585
ENSG00000137960	GIPC2	1.982773	3.988469	0.963762	2.594514	0.912074	1.038601	0.677914	0.974788	1.139553	1.168629	0.725767	1.485906	2.379761	2.506288	0.401877	2.391589	0.432649	2.275791	0.398615	0.396968	2.131581	0.60134	0.258174	0.262019	2.694241	0.333736	2.178091
ENSG00000273338	RP11-386I14.4	4.798809	4.283943	3.855811	0.785161	0.624825	1.01486	4.433891	0	3.100995	2.321087	2.777606	2.36268	2.242928	6.340567	2.129122	3.200687	2.782525	3.680068	0.869057	1.738316	5.112607	3.341339	0.20336	2.394475	1.963811	3.941729	4.613027
ENSG00000213561	RP11-386I14.2	0.315782	0.279937	0.308273	0.530402	0.024164	0.106839	0.011126	0.048355	0.072513	0.026484	0	0.089534	0.210653	0.239687	0.023792	0.188165	0.0533	0.265299	0.028175	0.002206	0.080875	0.065695	0	0	0.091896	0.048473	0.124684
ENSG00000251958	RNU6-1102P	0.103195	0.202259	0.190199	0.973544	1.144489	0	1.045273	0	0.155138	0	0	0.990649	0.665759	0.292643	0.039275	0.493387	0	0.661323	0	0	1.467307	0	0	0	0.177758	0.034026	0.048626
ENSG00000213560	RP11-386I14.3	0.044173	0.339069	0.141525	1.025317	0	0	0.005935	0	0.167696	0.041417	0.031531	0.029604	0.544599	0.089558	0.046112	0.389055	0.033839	0.57639	0.07186	0.048394	0.069024	0.001299	0	0	0.079766	0.05431	0.056671
ENSG00000202263	RNA5SP22	0.170887	0.848359	0.271215	0.737791	0.188511	0.891689	1.04832	0.811037	0.065484	0	0.282442	0.379201	0.200456	0.007435	0.254795	0.353454	0.255965	0.646547	0	0.591545	0.369231	0.069315	0	0.065661	0.122309	0.16026	0.10953
ENSG00000233333	RNFT1P2	0.236857	0.417923	0.084038	0.483591	0.091077	0.121707	0.085838	0	0.051449	0	0.05912	0.150515	0.424461	0.343048	0.05628	0.28246	0.017923	0.171946	0.002773	0.110463	0.120571	0	0	0.012272	0.190671	0.005953	0.083126
ENSG00000237413	RP11-183M13.1	0.089525	0.048228	0.039918	0	0	0	0	0	0	0	0	0.229506	0.068486	0.059457	0	0.125145	0.146476	0.015394	0	0.029108	0	0	0	0	0	0.018405	0.033109
ENSG00000122420	PTGFR	5.424637	5.742348	0.602106	2.04109	2.619737	1.0534	0.043165	0.303841	0.001478	3.673887	0.141055	3.931544	4.529358	5.736751	0.029909	4.990457	0.71962	3.495813	1.209667	0.128477	6.671306	0.063462	0.440074	0.208801	6.325678	0.154894	2.517446
ENSG00000227556	RP11-472F19.1	0.021218	0	0	0	0	0	0	0	0	0	0	0.512773	0.049141	0	0	0	0.205729	0	0	0	0	0	0	0	0	0	0.024333
ENSG00000212308	RNA5SP23	0	0	0.070387	0	0	0	0	0	0	0	0.027148	0	0.104604	0	0	0	0	0	0	0	0	0	0	0	0	0.055169	0
ENSG00000137959	IFI44L	10.422415	3.162388	108.598785	4.177554	14.004015	0.844773	38.413151	0.657282	2.906574	1.328763	70.067406	4.276738	3.278299	2.085858	74.553543	3.987583	7.518528	6.702311	30.037306	5.966954	3.813972	1.334967	0.243832	21.892426	0.829386	10.028775	2.297122
ENSG00000137965	IFI44	16.521088	5.242853	182.260132	6.724915	17.403053	0.912939	34.275852	0	17.580408	2.772539	47.563389	4.609411	7.123817	5.133785	85.032829	8.414184	13.988368	6.574551	61.231194	16.961565	4.664384	20.16432	0.423193	27.378355	2.193598	16.502914	6.755649
ENSG00000238015	RP4-641G12.3	0.23876	0.130226	9.750909	0.397278	0.436555	0	0.73326	0	0.575129	0.004396	1.798081	0.30841	0.219906	0.089832	1.576171	0.315621	0.287053	0.214212	0.745374	0.384912	0.102717	0.57278	0.036274	0.212671	0.036055	0.48463	0.159204
ENSG00000221683	AC104837.1	0	0	0.64422	0	0	0	0.172308	0	0	0	0.149585	0	0	0	0	0	0	0	0	0	0	0.141125	0	0	0	0	0
ENSG00000235400	RP4-641G12.4	0.006828	0	0.055336	0.011546	0.014981	0.036151	0.00709	0	0.042045	0	0	0.005993	0	0	0.007346	0	0.022259	0.018662	0.008018	0.007393	0.006431	0.008818	0	0	0	0.009601	0.0172
ENSG00000162618	ELTD1	6.513708	3.174572	2.467326	10.214364	3.856239	1.335086	2.831626	0.476258	5.013006	1.430533	1.657953	2.868318	3.550107	2.572932	4.113783	3.591764	2.162567	4.70076	0.781758	1.982467	2.946491	0.97916	0.264323	2.263993	2.977499	2.049671	2.638227
ENSG00000230787	PSAT1P3	1.027583	0.316818	0.200349	1.840776	0.412541	0	0.213377	0.004917	0.136012	0.075899	0.057987	0.333184	0.301414	0.198486	1.056915	0.292411	0.170144	0.389071	0.015664	0.369127	0.247883	0.079405	0	0.050879	0.134037	0.069443	0.168456
ENSG00000266388	AC093430.1	1.129655	0.302096	0.240495	1.469916	0.310727	0	1.022262	0	0.755834	0	0.391196	0.396908	0.300807	0.188709	1.294107	0.532815	0.149767	1.084184	0	0.616635	0.252303	0	0	0	0.204232	0	0.103135
ENSG00000235011	RP4-726F1.1	0	0	0	0	0	0	0	0	0	0	0	0	0	0	0	0	0.174848	0	0	0	0	0	0	0	0	0	0.060689
ENSG00000117114	LPHN2	13.151666	7.487808	41.175518	7.521149	9.002456	2.129156	18.728483	0.307697	25.207245	3.901128	12.868547	5.626451	12.664521	8.573071	13.089522	9.644793	16.239779	7.653181	14.55228	15.417474	6.545187	25.350834	0.764474	18.961525	5.863862	12.129823	11.58435
ENSG00000224494	HNRNPA3P14	0.017498	0.002659	0	0.01485	0	0	0.01345	0	0.003102	0	0.028506	0.026718	0.013107	0.002349	0.004808	0.004089	0.018919	0	0	0	0.002125	0	0.035089	0.006951	0.001237	0.026895	0.049642
ENSG00000227288	RP5-837I24.1	0.13939	0.088099	0.082839	0.147927	0.044254	0.037677	0.050846	0	0.100205	0.096877	0.039525	0.050335	0.188633	0.101844	0.320432	0.205452	0.069186	0.130392	0.05536	0.055346	0.130221	0.194421	0	0.086968	0.074471	0.095067	0.148628
ENSG00000227960	RP5-837I24.6	0.036705	0.019105	0.01521	0	0	0	0.052985	0	0.016281	0	0.014959	0.043723	0.038153	0	0.013189	0	0.080222	0	0	0.025323	0.045258	0	0	0.007359	0	0.045266	0.014393
ENSG00000234953	RP5-837I24.2	0	0	0	0	0	0	0	0	0	0	0	0	0	0	0	0	0	0	0	0	0	0	0	0	0	0	0
ENSG00000242598	MED28P8	0	0	0	0	0	0	0	0	0	0	0	0	0	0	0	0	0	0	0	0	0	0	0	0	0	0	0
ENSG00000236676	RP5-837I24.4	0	0	0.03165	0	0	0	0	0	0	0	0	0	0	0	0	0	0	0	0	0	0	0.025791	0	0	0	0.015667	0.018484
ENSG00000234683	RP5-837I24.5	0.007961	0	0.033951	0.018186	0.081997	0	0.0116	0	0.021717	0	0.049274	0.039713	0.021365	0	0	0.0259	0.028156	0	0	0	0.029569	0.039905	0.009923	0.302312	0.196038	0.002993	0.013849
ENSG00000215875	ST13P20	0.070735	0.254272	0.240298	0.162538	0.060592	0	0.156307	0	0.098318	0.151971	0.010706	0.194395	0.71817	0.269709	0.06773	0.472616	0.045665	0.146463	0.030335	0.035916	0.160877	0.139976	0	0.037265	0.191692	0.020653	0.048125
ENSG00000233290	RP11-147G16.1	0	0	0.011662	0	0	0	0.022763	0	0	0	0	0	0.063384	0	0	0	0	0	0	0	0	0	0	0	0	0.023346	0
ENSG00000230817	RP4-601K24.1	0	0.129682	0.186813	0.17384	0	0	0.073689	0	0	0	0	0.111528	0.10507	0.048441	0	0.064632	0	0.143987	0	0	0	0	0	0	0.082959	0.020334	0.065486
ENSG00000236268	RP11-170N11.1	0	0	0	0	0	0	0	0	0	0	0	0.141781	0	0.021832	0	0	0.021135	0	0	0	0	0	0	0	0	0.01833	0.02147
ENSG00000231364	RP11-413G15.1	0.049845	0.194643	0	0.532932	0.042223	0	0	0	0	0.079931	0	0.550406	0.282581	0.222419	0	0.305299	0	0.205124	0	0	0.168148	0	0	0	0.148049	0.048553	0.11897
ENSG00000233008	RP11-475O6.1	0.986586	2.258641	0.413303	3.011541	0.075688	0.30757	0.156036	0.166914	0.138718	0.247043	0.089725	2.085195	1.368981	1.227129	0.140395	1.639554	0.419688	1.607373	0.0791	0.242393	1.986956	0.241949	0.047682	0.013331	0.523144	0.09132	0.726604
ENSG00000237076	RP5-836J3.1	0.174359	0.379873	0.038403	0.684871	0.071606	0.692994	0.063409	0	0	0.013968	0	0.877492	0.315458	0.245347	0.052254	0.392531	0.006746	0.589296	0	0.010027	0.20645	0	0.051575	0	0.058167	0	0.094755
ENSG00000223231	AL035706.1	0.093314	0.215596	0	0.43602	0	0.389537	0	0	0	0	0	1.395015	0.073337	0.322818	0	0.056657	0	0	0	0.106618	1.001566	0	0	0	0.125752	0	0.027692
ENSG00000137941	TTLL7	1.507361	2.244185	1.937661	3.026274	0.304753	0.318234	0.977526	0	1.126656	0.421599	1.606465	2.238822	1.831055	1.516144	0.624318	2.635425	1.875503	2.634435	1.368948	1.326692	1.693775	1.322155	0.068817	0.641951	0.879505	0.460103	0.574051
ENSG00000233061	TTLL7-IT1	0.321526	0.620185	0.51387	0.737395	0.236847	0.529962	0.531792	0	0.188368	0.098692	0.56373	1.0783	0.521851	0.379874	0.097401	0.894071	0.59637	1.146276	0.208264	0.554974	0.850263	0.245272	0.024062	0.090787	0.343796	0.108354	0.100824
ENSG00000229486	RP4-552O12.1	0	0	0	0	0	0	0	0	0	0	0	0	0	0	0	0	0	0	0	0	0	0	0	0	0	0	0.024026
ENSG00000271576	RP11-486G15.2	0.37475	0.252257	1.23163	0.528682	0.272384	0.18086	0.596084	0	0.529708	0.008904	0.595932	0.23795	0.648654	0.340829	0.459967	0.402187	0.391458	0.163077	1.137269	0.495629	0.086547	0.300437	0	0.389134	0.043634	0.281894	0.265302
ENSG00000142875	PRKACB	7.143497	4.347276	13.542397	3.353139	5.33288	1.297757	15.02258	0.925231	10.202315	1.84069	10.569984	4.123324	5.206948	4.401754	15.448825	4.057184	4.974906	4.747812	9.062986	50.661427	4.565248	8.64328	0.394862	9.057204	2.951363	6.167185	5.498671
ENSG00000213540	RP11-486G15.1	1.508571	0.834703	4.789057	2.290009	0.834268	0.276555	1.270638	0	3.32179	0.248889	1.263678	0.930768	1.208004	0.821538	2.35721	1.573856	1.3281	1.360475	2.638493	1.842471	0.87233	3.179199	0.035894	0.472625	0.333516	0.701983	0.609209
ENSG00000226970	RP11-82H13.2	1.072339	0.940736	1.753811	0.657902	0.697011	0.03354	0.696108	0.515476	0.871936	0.075949	1.738968	0.267962	0.608155	0.854127	0.705589	0.557974	1.220807	0.640522	0.270368	0.926569	1.269276	0.809551	0.136912	0.880937	1.205493	1.354801	1.045862
ENSG00000199959	SNORA2	0	0.079721	1.349707	0	0.381776	0	0.379626	0	0	0	0.172699	0	0	0	0	0.036393	0	0	0	0.388937	0.16367	0	0	0	0.058387	0.080051	0.014414
ENSG00000203943	SAMD13	1.080042	0.381772	6.511506	0.532811	0.787978	0	3.561563	0	2.566815	0.08951	3.892514	0.895259	0.531453	0.40776	0.831217	0.357198	0.284921	0.467039	0.64155	4.324081	0.420023	2.781578	0.044312	2.083396	0.249857	1.138261	1.060876
ENSG00000249237	RP11-376N17.4	0.089617	0.025231	0.799533	0.149257	0.028058	0	0.057018	0	0.130848	0	0	0.187504	0.015363	0.009188	0.158496	0.088418	0.108689	0.034763	0.106115	0.842625	0	0	0	0.008763	0	0.010254	0.083332
ENSG00000240520	UOX	0.085058	0	0.524204	0	0	0	0.080435	0	0.101461	0	0	0	0	0.075721	0.121753	0.098792	0	0	0.055002	0.186133	0	0.183419	0	0.031121	0	0	0.06293
ENSG00000137976	DNASE2B	0.371506	0	0.279937	0	0.398512	0	0.060913	0	0.053134	0	0.223269	0	0	0	0.036409	0.089353	0.022524	0	0.052731	0.157573	0	0.13226	0	0.036588	0	0.063774	0.038786
ENSG00000117133	RPF1	4.247483	5.099049	9.309404	3.679749	1.755603	1.249389	5.391693	0	5.785734	2.036546	6.356032	3.165119	8.207529	7.605871	4.797238	4.525214	2.345663	4.622569	7.645351	4.022003	3.451993	7.446187	0.766935	6.503076	6.126877	7.468402	8.150689
ENSG00000174021	GNG5	14.090866	15.400506	26.562317	9.966184	8.82913	3.572749	17.788622	1.689218	18.992798	6.488505	22.65687	10.581991	21.193521	22.789852	19.05636	14.074543	12.963526	17.45434	16.998899	23.094376	13.430881	19.747057	1.650849	21.634155	18.705206	27.398333	23.241671
ENSG00000122432	SPATA1	1.854253	2.084965	6.204178	1.178842	1.105069	0.518099	5.656708	0	1.954041	1.344327	3.617555	2.10818	1.391814	1.703436	1.954915	2.472851	0.7304	2.94809	2.668874	4.14023	1.177347	2.361962	0	1.671132	0.502562	1.774844	1.162434
ENSG00000117151	CTBS	3.018402	4.575414	4.584958	3.876384	1.876561	1.663777	3.449648	0.357621	2.845446	1.518404	2.765996	3.202235	5.192533	4.187167	4.492759	3.700786	2.039292	3.810811	5.102081	3.429729	3.686206	3.064063	0.210762	3.671381	4.491936	2.862029	3.380835
ENSG00000180869	C1orf180	0.012989	0	0.057986	0.002692	0	0	0.012539	0	0	0	0.042428	0	0.018273	0	0.00597	0	0.008609	0	0	0	0	0	0	0	0	0.022455	0.022819
ENSG00000232622	RP11-484D4.3	0	0	0.205343	0	0	0	0	0	0	0	0	0	0	0	0	0	0	0	0	0	0	0	0	0	0	0	0.125744
ENSG00000117155	SSX2IP	2.109149	2.763562	9.480517	2.531977	1.628757	0.438412	6.68601	0.217588	4.813994	0.645404	3.066084	2.544323	2.218414	1.492865	5.292196	1.924382	1.175769	3.003462	2.344979	6.975883	1.65825	4.026694	0.287996	2.384984	1.828065	2.819005	3.139855
ENSG00000251899	AC104169.1	0	0.053322	0	0	0	0	0	0	0	0	0	0	0.030096	0.08868	0	0.015452	0	0	0	0	0	0	0	0	0	0	0
ENSG00000171517	LPAR3	0.335581	3.531799	0	2.256435	0	1.007008	0.027458	0.441058	0	0.999841	0.022029	0.902461	2.997979	3.077686	0.020287	2.070779	0	2.105979	0	0.005393	2.190522	0	0.370455	0	2.955658	0.007038	1.453904
ENSG00000153898	MCOLN2	1.962842	2.081467	0.349098	1.057982	0.978779	0.227672	0.539181	0	0.186763	0.352898	0.85698	0.447985	2.328116	1.135335	3.468953	1.914015	0.607369	0.906013	0.032149	0.465475	1.03783	0.120083	0.171604	0.153725	0.728601	0.191194	0.425634
ENSG00000162643	WDR63	0.246297	0.300194	0.45691	0.155463	0.245975	0.221007	0.173607	0	0.109342	0.194831	0.286506	0.031604	0.262541	0.409965	0.320819	0.33338	0.126999	0.320262	0.416109	0.030481	0.190964	0.291419	0	0.285447	0.358141	0.208672	0.210789
ENSG00000055732	MCOLN3	1.555061	5.639883	1.140778	3.13037	0.644389	1.851471	0.219019	0.14763	0.185089	2.32381	0.225515	3.563726	5.639454	5.6517	1.135902	12.043474	0.351517	2.906153	0.017449	0.097076	7.783311	1.593044	0.403534	0.083005	3.824691	0.139712	0.924477
ENSG00000266110	MIR4423	0.059337	0.030338	0.144914	0	0	0	0.207843	0	0.093074	0	0	0	0.172343	0.1013	0	0	0.166376	0	0	0	0	0	0	0.070119	0	0	0
ENSG00000097096	SYDE2	1.667111	2.592903	1.94536	2.765645	0.48265	0.750743	0.171612	0.351416	2.050256	0.595505	0.927422	2.17029	1.987181	1.789133	1.29391	2.55325	0.299572	2.868665	0.315891	1.282759	2.186569	1.688452	0.1398	1.135427	1.81358	0.720511	1.58884
ENSG00000162642	C1orf52	2.867396	3.514269	6.40344	3.310598	1.131952	0.863621	3.337549	0.277014	3.906123	1.365834	3.320313	2.516393	4.752299	3.983273	3.833336	3.553184	2.404155	2.890315	4.127324	3.033149	3.170155	4.39189	0.140533	3.420531	3.127275	3.231705	3.457921
ENSG00000223254	Y_RNA	0.55841	1.061557	1.23786	0.613743	0	2.767646	1.232325	0	0.421879	0.551342	0.550134	0.31621	1.907699	0.727926	0.147982	0.798486	0.143531	0.560689	0.283493	0.243528	0.736144	0.347638	0.061824	0.163173	0.396211	0.350097	0.685371
ENSG00000142867	BCL10	3.531791	4.28894	4.682625	2.545307	2.387454	0.980773	4.583325	0.692986	3.559157	1.973874	4.04634	2.546191	6.404677	5.19889	2.774074	4.864714	1.871905	3.738709	3.668483	3.512366	3.898087	3.313576	0.352699	3.763691	5.75762	4.032716	4.510937
ENSG00000223653	RP11-131L23.1	3.718461	2.063667	8.260165	1.684279	2.406986	0.736173	8.67866	0.153459	6.460589	0.505284	6.604956	1.985172	2.426234	1.421973	2.907252	1.864793	0.758322	3.098956	11.097371	4.138712	2.042529	4.8434	0.139314	1.45984	1.098452	1.664559	2.730838
ENSG00000264380	AL590113.1	0.312809	0.193407	1.240823	0.259558	0	0	0	0	0.271467	0	0.307328	0	0.080329	0.059091	0.528194	0.331087	0.127981	0.144763	0.31983	0.164425	0	0.376337	0	0.151193	0	0.015405	0
ENSG00000153904	DDAH1	12.384991	6.651153	33.215088	5.81694	7.751356	2.350646	27.413494	0.698715	26.072716	2.290623	23.491404	5.101693	7.134042	6.81485	10.647373	4.809119	3.518007	8.278101	46.860752	14.860437	5.606053	19.981365	0.68947	17.699997	4.779277	14.264552	15.872501
ENSG00000199459	Y_RNA	1.492573	1.196984	5.339407	0.430465	1.049771	0	7.598297	0	3.132092	0.788509	6.232395	0.573606	0.969792	0.552543	1.19155	0.193662	0.252472	1.727321	5.641907	2.1912	1.416455	3.100421	0	0.87712	0.453275	1.159436	1.338257
ENSG00000273264	RP11-131L23.2	0.728003	0.390585	3.661246	0.662568	0.9377	0	2.298961	0.227159	2.585821	0.080293	1.294442	0.367277	0.133124	0.452189	1.340447	0.011455	0.170642	0.487602	2.956699	1.279692	0.038487	2.250699	0	0.723027	0.111947	0.697939	1.405765
ENSG00000272691	RP11-290M5.4	0.488796	0.369054	0.731128	0.150138	0	0	0.289613	0.473733	0.34855	0	0.568942	0	0.102898	0.171565	0.238405	0.231755	0.262283	0.148133	1.326958	0.300389	0.298711	0.33137	0	0.277589	0.126916	0.483012	0.417038
ENSG00000142871	CYR61	49.672909	33.357311	36.283947	16.556353	21.991457	8.700107	21.547169	2.118591	6.150949	16.577837	7.091242	12.76853	69.588753	73.699371	17.198694	56.350029	3.980586	37.191536	321.386017	8.554403	29.269609	10.525086	3.882956	34.552162	80.504333	15.85861	48.960625
ENSG00000199934	SNORD81	0.27876	0.286835	0	0.120974	0	0	0.278712	0	0.380758	0	0	0	0.072844	0.071334	0.032641	0.047091	0	0.368858	0.028886	0.334071	1.108822	0.190641	0.158935	0	0	0	0.13407
ENSG00000230285	RP11-290M5.2	0.417231	0.17275	0.638188	0.128461	0.117206	0	0.288874	0	0.659428	0	0.570115	0	0	0.244708	0.217823	0.557678	0.261986	0.192385	0.317276	0.307869	0	0.611431	0	0.118248	0.059949	0.21504	0.166509
ENSG00000117174	ZNHIT6	4.280732	5.005194	8.927541	3.415031	1.073066	0.639324	5.153358	0.160849	6.03309	1.101105	3.817457	3.014714	5.214882	3.893092	6.15735	4.824007	1.495592	3.368086	6.641691	5.170201	3.167101	6.07013	0.265776	3.462828	3.621363	3.436918	4.176392
ENSG00000171502	COL24A1	4.455862	0.580206	1.824838	0.392536	1.145922	0.240265	1.475749	0.019667	0.658922	0.079144	0.728222	0.15575	0.544376	0.510488	0.693938	0.305033	0.013762	0.307267	0.12971	4.671807	0.188843	22.762363	0.063809	1.01412	0.26253	10.879802	8.015212
ENSG00000201620	RNA5SP51	1.188909	0.326328	0.263036	0.10176	0.333924	0	1.151922	0	0.148606	0.251558	0	0	0.2062	0.043888	0.157348	0.100935	0	0.022974	0	1.4963	0.184804	3.24319	0	0.11373	0.158337	0.43077	0.555915
ENSG00000229505	RP4-682E18.1	0.38642	0.004946	0.19394	0.031219	0.279181	0	0.189663	0	0.073557	0.014303	0.127811	0.079517	0	0.039761	0.007854	0.013394	0	0	0	0.918695	0	1.008278	0	0.029256	0.008695	0.463266	0.39442
ENSG00000122417	ODF2L	11.815367	8.621946	19.766182	9.755392	7.221265	2.18928	17.732031	0.937221	12.625299	2.791258	14.253922	10.812182	12.155348	6.781552	21.354218	12.971451	11.903229	11.681412	14.923912	11.853856	7.813602	17.459291	1.012293	5.003293	3.488023	5.639521	4.797242
ENSG00000231349	RP11-444C12.1	0	0	0	0	0.038829	0	0.011192	0	0	0	0.024752	0	0	0	0	0	0.09168	0	0.003569	0	0	0.037125	0	0	0	0	0
ENSG00000137975	CLCA2	4.655581	20.058804	0.0527	7.466546	0.120685	5.383993	0	2.05222	0	3.52989	0.057702	17.686386	32.957829	16.551971	0.031175	13.524286	0.382443	9.71886	0.023858	0	5.713129	0	1.097963	0	16.366827	0.019854	11.967993
ENSG00000016490	CLCA1	0.008979	0	0	0	0	0	0	0.098097	0.003281	0.003644	0	0.053043	0	0	0	0	0.071298	0	0	0	0.009553	0	0	0.005834	0.017185	0	0.015577
ENSG00000016602	CLCA4	0.355416	1.509614	0	0.787938	0	0.693089	0	0.119503	0.017601	0.479036	0.027476	0.332362	1.946467	1.071859	0	0.50672	0.033033	0.632971	0	0	0.994608	0	0.150586	0.011855	1.36568	0	0.75496
ENSG00000224466	RP4-651E10.3	0.058496	0.050367	0.007064	0.382502	0	0	0	0	0	0.040166	0	0.044321	0.052888	0.006396	0.00245	0	0	0.038711	0	0	0.06286	0	0	0	0.002104	0.001459	0.022628
ENSG00000236915	RP4-651E10.4	0.041679	0.044733	0.022825	0.068822	0	0	0.040163	0	0.047437	0	0	0	0.31071	0.181129	0.108389	0.120819	0.008586	0.16584	0.033597	0	0	0.033582	0.014323	0.005247	0.003855	0.005804	0
ENSG00000221702	AL356270.1	0	0.121353	0	0	0	0	0	0	0.056409	0	0.427586	0	0.163314	0.13302	0.125667	0	0	0.303766	0	0	0	0.252646	0	0	0	0	0
ENSG00000153923	CLCA3P	0.080009	0.044387	0.049598	0	0	0	0.085143	0	0.06153	0	0.061841	0.017849	0.100412	0.067202	0.035165	0.064113	0.08282	0.099087	0.059831	0.106347	0	0.040475	0	0	0	0.033891	0.044813
ENSG00000261737	RP4-612B15.3	0.874096	0.964638	1.243	1.218894	0.331503	0.045653	0.426114	0	0.424532	0.338888	0.59429	0.286609	1.098878	0.577837	0.636965	0.991401	0.538561	0.373938	0.605565	0.660494	0.428965	0.826932	0.087766	0.384233	0.320505	0.951596	0.922551
ENSG00000097033	SH3GLB1	13.481182	14.44161	20.798317	10.86906	7.210707	4.377022	14.76338	1.370373	15.476002	4.980395	13.482144	7.679872	16.989231	13.693627	11.372045	13.50323	7.136235	11.316092	16.6576	10.644896	10.799343	18.214613	1.837433	11.423128	12.216883	13.506326	13.661777
ENSG00000230721	RP4-612B15.2	0.2847	0.428742	0.223941	0.081121	0.256917	0.114317	0.788256	0.011283	0.076863	0.146797	0.557148	0.163886	0.113411	0.340816	0.074268	0.180856	0.185023	0.094578	0.125337	0.635419	0.273004	0.235134	0.054083	0.416212	0.130426	0.342599	0.308514
ENSG00000183291	15-Sep	24.826355	17.146168	39.640175	18.837248	9.897737	3.421323	22.141294	3.510173	36.541279	9.105519	22.640522	14.698755	31.432634	25.766563	35.173676	19.480656	11.298977	15.420026	40.836018	18.728203	14.67956	35.082928	0.925989	41.172295	22.385157	39.162361	39.990448
ENSG00000153936	HS2ST1	4.84301	4.949135	8.157058	4.792023	3.454366	1.378064	9.265456	0.829391	6.796093	1.803467	6.767126	5.72102	5.16078	4.375256	6.792192	3.997337	2.998429	5.537643	6.45366	8.292729	4.127234	7.51598	0.322709	5.074951	3.798755	6.351822	5.637521
ENSG00000267734	RP4-604K5.3	1.07995	1.476572	2.151947	1.64219	0.553837	0.422302	3.379578	0	1.376153	0.331165	1.269576	1.467034	1.61465	1.319882	2.534899	1.761972	1.432328	1.616554	0.827679	1.845226	1.398442	1.314951	0	0.435472	0.793584	0.605967	0.560589
ENSG00000224198	RP4-604K5.2	1.07491	1.236448	1.350246	2.492654	0.536414	0	2.806347	0.864613	1.14046	0.618389	0.42881	0	1.576119	0.604802	2.712355	1.324741	1.095257	1.364338	1.219382	1.706915	1.227002	1.186021	0	0.405974	0.55005	0.476505	0.428013
ENSG00000267561	RP5-1052I5.2	0.902965	0.486977	1.45029	0.403159	0.227632	0	0.871131	0	0.810567	0.181036	0.735456	0.419609	0.83955	0.247412	0.440345	0.29745	0.277915	0.536131	0.519506	0.561897	0.292136	1.152009	0	0.854775	0.197524	1.531219	0.408145
ENSG00000235251	RP11-384B12.2	0.37203	0.311089	0.745447	0.679817	0.478638	0	1.125174	0.081763	0.475139	0.209828	0.449643	0.540469	0.306633	0.26254	0.661327	0.514625	0.320022	0.507032	0.190878	0.542464	0.17549	0.527892	0	0.168232	0.098841	0.211797	0.116403
ENSG00000225568	RP11-384B12.3	0.503231	0.277871	0.678427	0.577111	0.201682	0	0.387384	0	0.405651	0.128903	0.392558	0.494863	0.445586	0.112392	1.030742	0.432537	0.3026	0.288136	0.332962	0.619608	0.231266	0.493293	0.024426	0.123429	0.179046	0.152726	0.144866
ENSG00000267272	LINC01140	7.736931	1.609185	5.591897	3.312632	4.624547	0.218835	3.794337	0.384418	1.692278	0.715972	3.583732	1.211752	1.742184	1.762182	2.816672	2.347306	1.058578	1.173085	1.575239	5.933144	2.472526	4.852999	0.057464	3.581736	1.322636	7.701488	6.963006
ENSG00000221222	AL139139.1	0.396742	0.013939	0.24087	0.087066	0.323568	0	0.391907	0	0.107958	0.118544	0.250388	0.169296	0.135	0	0.200388	0	0	0	0.063381	0.611711	0.027193	0.246518	0	0.083393	0.041439	0.242287	0.098869
ENSG00000143013	LMO4	26.110346	20.617113	75.535919	23.438667	8.911457	5.317157	23.703243	2.505933	20.106861	7.732294	13.637441	25.126589	17.431261	13.290709	49.045246	22.19462	5.063426	25.317751	10.286795	27.543386	14.006386	45.074413	0.72911	16.878471	13.848505	79.10788	42.674793
ENSG00000227290	RP4-544H6.2	0.958644	0.576189	1.865947	1.039072	0.501425	0	1.347732	0	0.587865	0.132349	0.522501	1.271788	0.393506	0.235594	0.954382	0.399591	0.313979	0.291806	0	1.364655	0.649481	1.104719	0	0.199956	0.120372	0.477109	0.473239
ENSG00000199318	RNA5SP52	0.2087	0.142182	0.086529	0.244462	0	0	0.321754	0	0.173646	0	0.161683	0.12966	0.141261	0.02688	0.758723	0.095555	0.21967	0	0	0	0.083667	0.656231	0	0	0.022554	0.048369	0.133838
ENSG00000224235	RP5-1027O11.1	0	0.204928	0	0.257631	0	0	0	0	0	0	0	0.772689	0.09873	0	0	0.222307	0	0.206692	0.015355	0	0	0	0	0	0	0	0
ENSG00000009709	PAX7	0.00382	0	0	0	0	0.18763	0	0	0	0	0	0.029573	0.022786	0.023044	0	0	0	0	0.008394	0.010557	0.018015	0	0	0.002184	0.025082	0	0.041847
ENSG00000179002	TAS1R2	0	0	0.005874	0.007917	0	0	0	0	0.014103	0.057717	0	0.020397	0.279175	0.049293	0	0.368602	0	0.024113	0.002431	0.006417	0	0	0	0.007848	0	0	0.035599
ENSG00000255275	RP13-279N23.2	0.03911	0.124082	0.01203	0.079351	0.107837	0	0	0	0	0.164049	0.017426	0	0.680056	0.203955	0.02525	1.369021	0.015699	0.249637	0.010421	0.047618	0.072685	0.018899	0	0	0.05743	0.025256	0.062578
ENSG00000159423	ALDH4A1	2.676333	5.740927	0.873683	4.801639	1.11971	2.109232	0.51218	0.384398	1.406932	2.26683	0.909723	1.582117	7.782392	4.559957	1.420164	8.90572	2.179351	5.720808	1.614872	1.351689	4.000649	1.484877	0.515968	0.876365	4.244093	1.709686	4.264075
ENSG00000265606	MIR4695	0	0.094423	0.037208	0.279029	0	0	0	0	0	0.387072	0	0	0.320527	0.033909	0.125667	2.6307	0	1.305371	0.036659	0	0.24474	0.127111	0	0	0	0.040997	0
ENSG00000221662	MIR1290	0.211682	0.49394	0.332558	0.073649	0	0.992968	0.235479	0	0	0.110002	0	0	1.548911	0.789558	0	2.331634	0	1.750546	0	0.068527	0.084768	0	0.330758	0.070119	0.158758	0.079347	0.194251
ENSG00000169991	IFFO2	15.156519	71.640152	2.349737	20.799509	1.716936	23.308014	2.166886	5.793888	3.100568	19.741783	1.666281	12.268059	74.828728	52.312904	2.515689	43.353222	2.736377	31.629972	2.676501	4.02508	39.885033	2.694836	7.180774	2.294779	58.167198	3.352726	39.039085
ENSG00000272084	RP5-1126H10.2	0.741258	1.429209	0.5768	1.414231	0.201075	0.360759	0.180463	0.053104	0.262756	0.464036	0.20114	0.539834	0.551397	0.491924	0.572346	0.974689	0.471539	1.360003	0.186576	0.545581	0.780865	0.337876	0.083832	0.106164	0.324537	0.225047	0.301165
ENSG00000127481	UBR4	27.037313	32.637344	27.556612	37.298794	17.264219	11.910345	17.478247	2.048645	23.647501	11.011649	12.542673	29.425377	27.95764	22.756666	47.074661	36.190514	29.612766	40.408409	29.037622	23.933245	29.057417	30.393663	3.131075	14.197373	18.987707	16.27667	19.269487
ENSG00000266098	AL137127.1	1.954511	1.734137	1.764323	2.165731	2.030999	0.133304	1.776803	0	2.302814	0.364478	1.295587	1.475914	1.877658	0.999095	3.494795	2.636795	3.162581	2.237233	2.048764	3.170331	2.302655	1.564139	0.888084	0.75062	0.384062	0.612477	0.314493
ENSG00000230424	RP1-43E13.2	1.025591	1.115934	1.770823	2.400626	0.481625	0	0.57979	0	1.810675	0	0.349577	0.430299	0.905466	1.044786	0.87918	1.919746	0.589212	0.891142	1.484713	0.640948	1.132597	1.486842	0	1.074767	0.506297	0.949168	1.242097
ENSG00000127463	EMC1	10.875865	11.009937	15.066271	12.313351	5.5332	4.587432	12.396229	0.431028	13.030643	3.252903	9.050452	8.969687	10.430014	6.963081	12.808599	10.657196	10.473063	10.246959	15.486314	12.779617	7.404269	15.12591	0.652796	6.960337	6.697236	8.061723	8.864924
ENSG00000053372	MRTO4	5.127037	5.845354	6.741689	5.717624	2.344763	1.607618	3.755784	0.30895	5.676344	1.73703	4.676945	3.881866	7.666615	5.167411	6.296584	5.553731	5.71818	4.131374	7.055589	6.119174	3.791974	7.111108	0.473129	5.051487	5.806647	6.536501	6.650375
ENSG00000211454	AKR7L	1.107928	1.167805	1.696793	1.598493	0.616265	0.649958	0.285861	0	1.031686	0.357569	0.562341	1.477614	0.950705	0.638216	0.928321	1.404041	1.319282	1.781148	0.400542	0.693524	0.806565	0.722219	0.032607	0.306659	0.372515	0.736112	0.776555
ENSG00000162482	AKR7A3	1.41731	1.351743	1.775304	2.556455	0.73966	0.525757	0.647447	0.322069	1.282176	0.473346	0.378354	1.159096	1.271575	0.846414	1.399692	1.846064	1.347814	1.662948	0.686265	1.04399	1.203619	1.242716	0.065072	0.502111	0.602066	0.635671	0.85168
ENSG00000270728	RP4-657E11.10	2.001194	2.075275	3.58392	2.680349	2.207608	0.363835	5.096467	0	2.868173	0.318869	3.28875	3.957543	2.454143	1.605895	1.100844	1.320303	1.616595	2.262908	1.343236	3.187373	1.33223	3.630011	0	1.823552	1.157523	3.080146	1.879854
ENSG00000053371	AKR7A2	13.791631	15.375367	11.763542	13.930106	6.694348	3.963488	8.501316	1.282433	14.385338	6.243096	12.794696	9.283805	17.785608	14.647629	12.218653	16.048952	8.269157	10.868252	19.472876	12.789293	14.600186	13.902432	1.305048	15.54002	14.677964	17.486019	18.597498
ENSG00000200403	RNU6-1099P	1.889334	1.30724	2.485201	3.283455	0.640381	0.564568	3.042091	0.342432	1.200794	0	1.973203	0.903625	1.566999	0.760194	1.762176	1.18608	1.426844	1.155445	1.040628	1.925437	0.436582	2.368201	0	0.259505	0.304991	1.068745	0.493279
ENSG00000040487	PQLC2	5.436482	5.735047	5.39103	5.973461	3.837259	2.465662	2.097754	0.36641	4.55058	2.613148	2.044334	3.988804	8.947433	6.419529	9.642887	7.079147	7.101609	6.492355	5.74718	6.261679	5.219069	4.08672	0.546372	3.657423	3.810732	3.371274	3.758407
ENSG00000265192	RN7SL85P	0.273708	0.075016	0.039625	0.198307	0.376783	0	0.390458	0.077548	0.026662	0.024415	0.054005	0	0.108634	0.157577	0.378964	0.401465	0.073239	0.321564	0.01445	0	0.102749	0.018928	0	0	0.050341	0.078219	0.007714
ENSG00000077549	CAPZB	46.58865	48.748306	31.1436	33.728851	15.928612	11.840504	23.472853	2.505951	30.456799	15.10994	20.571882	25.001444	54.116344	49.076397	60.454239	47.995625	38.671097	36.908493	45.304512	24.405329	33.728642	34.83585	4.625306	26.440245	46.52697	38.158516	51.260777
ENSG00000240490	RN7SL277P	1.70044	1.365509	0.708698	1.285911	3.455696	1.356407	2.786407	3.044582	1.35417	0.854701	3.282311	2.024654	1.268982	2.329902	2.824387	1.731009	2.480208	2.947552	0.631656	2.561138	2.730404	0.771891	1.259134	2.856772	2.436011	2.378701	1.793201
ENSG00000201609	RNU4-28P	0.15078	0.213191	0.181922	0.024256	0.024089	0.059837	0.050735	0	0.06601	0	0.04751	0	0	0.169625	0.183643	0.24919	0.214783	0.131416	0	0	0	0.073787	0	0.063171	0.144993	0.144831	0.020177
ENSG00000239027	snoU13	0.580852	0.227133	0	0.032562	1.319713	0	0.294615	0	0.289565	0	0.28913	0.114959	0.35393	0.061919	0.483563	0.189997	0.676113	0.130185	0.071659	0	0.235471	0.187311	0	0	0	0.077819	0.169252
ENSG00000235185	RP5-1056L3.1	0	0	0	0	0	0	0	0	0	0	0	0	0	0	0.12389	0	0	0	0	0	0	0	0	0	0	0.166182	0
ENSG00000270136	MINOS1-NBL1	0.601999	0.219906	0.73565	0.490174	0.836621	0.672973	0.67501	0	1.117195	0.190132	0.266176	0	0.180286	0.519372	2.023552	11.491448	0.453975	0.702515	0.574008	0.099883	0	0.087838	0	0.218785	0.417935	0.234093	4.247689
ENSG00000173436	MINOS1	15.377152	17.827585	13.409792	17.84491	6.275414	4.679966	18.275396	2.114335	11.856812	3.044058	13.427312	14.328455	24.537119	19.445948	14.696779	15.114579	12.078944	19.818485	12.31485	12.591415	15.67849	12.716083	1.409982	9.335611	13.070828	17.045858	14.552781
ENSG00000226396	RPS14P3	1.38296	1.279205	1.696923	2.889481	0.373222	0.020026	1.037667	0.091169	1.826712	0.410766	0.824996	0.895151	2.924631	1.782896	2.633796	2.156747	1.146137	3.222265	1.739457	0.439936	0.916606	2.371968	0.273329	1.276652	0.842564	1.398076	1.38585
ENSG00000158747	NBL1	79.46489	77.710487	23.802519	48.228401	33.952644	43.496956	25.932352	6.886485	37.256752	45.943008	12.057225	30.128403	74.037537	98.94838	95.791321	78.019356	38.719822	51.081833	31.528193	35.571632	99.960762	29.272167	12.088989	35.188133	114.215576	52.185516	80.691147
ENSG00000158748	HTR6	0.154376	0.223812	0.099093	0.277396	0.248647	0.118985	0	0	0.028069	0.197824	0.011494	0.209806	0.229742	0.174249	0.148832	0.563414	0.283317	0.741041	0.021962	0.078918	0.278058	0.014079	0	0.024412	0.057017	0.057344	0.044608
ENSG00000162542	TMCO4	4.937668	4.766225	4.615359	6.808928	3.32982	0.973005	2.086263	0.370233	3.024027	1.860101	2.532662	6.043386	4.163262	3.52659	6.940989	6.554096	7.54078	8.802608	4.729306	4.597384	4.705015	3.443352	0.294169	2.341176	2.457765	2.990303	4.099623
ENSG00000178828	RNF186	0	0.049195	0	0.083191	0	0.029722	0	0	0.003478	0.015536	0.002282	0	0.002122	0.024258	0	0.019742	0.005239	0.040494	0	0.235274	0.009454	0.002738	0.002119	0.001092	0.094503	0	0.019271
ENSG00000235434	RP11-91K11.2	0	0	0	0	0	0	0	0	0	0	0	0	0	0	0	0	0	0	0	0	0	0	0	0	0	0	0
ENSG00000169914	OTUD3	4.311746	5.042005	6.841547	5.902604	3.424061	1.949954	12.921048	0.895137	6.072348	1.861259	8.66466	4.961611	3.817632	3.167405	4.697357	3.775189	4.221117	5.22034	8.315295	6.349502	4.709828	4.574143	0.533243	2.952	2.891551	3.839946	3.285836
ENSG00000188784	PLA2G2E	0	0	0	0	0	0	0	0	0	0	0	0	0	0	0	0	0	0	0	0	0	0	0	0	0	0	0
ENSG00000242688	RN7SL304P	0.041071	0.035925	0.042661	0.058187	0.099391	0.019752	0.05755	0.09135	0.053437	0.020885	0.158259	0.027525	0	0.077838	0.017698	0.05008	0.039247	0.059432	0.021467	0.118464	0.061069	0.008103	0.029868	0.148002	0.045093	0.087799	0.051684
ENSG00000188257	PLA2G2A	4.620026	1.792655	0.693442	2.81643	1.542304	0	0.060845	0.447977	0	0.401693	0.041689	4.214465	3.496307	1.027467	0	4.790912	2.051248	1.472863	0	0.200695	1.960062	1.481882	0.117006	0.024208	9.129608	0.234262	3.371133
ENSG00000127472	PLA2G5	1.833514	0.483307	9.106476	0.25789	0.761758	0	2.71856	0	2.58607	0.277079	2.297271	0.049559	0.315864	0.52517	0	0.57343	2.112572	0.23914	1.177431	2.037595	0.364248	0.31192	0	1.674062	0.563337	6.312732	3.604257
ENSG00000117215	PLA2G2D	0.317811	0.045623	0.010532	0	0.190535	0	0.336321	0	0	0	0.452364	0	0.009859	0	1.405641	0.14933	0.263565	0.071792	0	0.085802	0.055748	0	0	0.014879	0.034859	0.049569	0.032772
ENSG00000158786	PLA2G2F	0.92176	2.302222	0.009484	1.001547	0.02976	0.864099	0.018359	0	0	0.7169	0.003832	0.064561	5.10409	1.625801	0.083507	1.566948	0.040018	0.227637	0.013708	0.017806	1.689287	0	0.145921	0.003849	1.696322	0.043564	0.971819
ENSG00000227066	RP3-340N1.2	0.03564	0.096612	0.026865	0.022701	0	0	0	0	0	0	0	0.093755	0.040034	0.061363	0.172922	0.058962	0.05114	0.013463	0.026435	0	0.019678	0.022638	0	0	0	0.02805	0.028087
ENSG00000187980	PLA2G2C	0.046246	0.043127	0	0.011549	0.053103	0	0.014163	0	0	0	0	0.051337	0.022181	0.082056	0.165073	0.063636	0.063052	0.034827	0.008107	0	0.061777	0	0	0.022384	0	0.031944	0.013341
ENSG00000225986	UBXN10-AS1	0.28065	0.459617	0	0.235953	0.173812	0	0	0	0	0	0	0.103996	0.317141	0.481635	0.49976	0.28967	0.099153	0.26237	0.240572	0	0.616954	0	0	1.132787	0.583397	0.09986	0.192925
ENSG00000162543	UBXN10	0.391626	0.416168	0.025995	0.228958	0.302474	0.373887	0.079717	0.051396	0.053852	0.182354	0.037839	0.154197	0.797469	0.740981	0.584912	0.480724	0.187492	0.367125	1.189101	0.036796	0.545249	0.03208	0.042569	0.494171	0.477174	0.126822	0.234377
ENSG00000228105	RP3-340N1.6	0	0	0	0	0	0	0	0	0	0	0	0	0	0	0	0	0	0	0	0	0	0	0	0	0	0	0
ENSG00000158816	VWA5B1	0.018401	0.041986	0	0.083826	0	0	0.010848	0	0.004914	0	0.023685	0.265869	0.011677	0.040664	0.029469	0.091245	0.117573	0.14041	0.015256	0	0.075185	0	0	0	0	0.024918	0.036701
ENSG00000226664	RP4-745E8.2	0	0	0	0	0	0	0	0	0	0	0	0	0	0	0	0	0	0	0	0	0	0	0	0	0	0	0
ENSG00000236963	LINC01141	0	0	0	0	0	0	0	0	0	0	0	0	0	0	0	0	0	0	0.007498	0.009351	0	0	0	0	0	0	0.017627
ENSG00000226487	RP4-749H3.2	0	0.031276	0	0	0	0	0	0	0	0	0	0	0	0	0	0	0	0	0	0	0	0	0	0	0	0	0
ENSG00000162545	CAMK2N1	3.359709	3.952001	0.721355	7.54912	2.763662	1.75053	3.433491	0.901862	1.888828	2.23043	3.77856	21.045799	2.406205	4.010227	5.711075	8.162517	11.083583	18.760714	6.121149	1.514439	8.101872	3.128427	0.493661	11.250182	4.206447	3.911757	3.999856
ENSG00000090432	MUL1	5.685462	6.01377	5.717872	5.124292	3.568366	2.307979	3.680739	0.897438	7.294706	2.354206	3.933671	3.88365	6.983992	5.747988	5.567321	5.626144	8.258186	4.699481	8.137778	5.394163	5.458054	5.867121	1.084331	6.344559	6.409813	7.349634	8.07382
ENSG00000215520	RPS4XP4	0.02705	0.089999	0.162776	0.049274	0.069217	0	0.112001	0	0.320413	0	0.132255	0.146375	0.077551	0.022877	0.116572	0.034064	0.212461	0.034836	0.473193	0.163016	0	0.265798	0	0.086319	0.038138	0.147639	0.046132
ENSG00000183114	FAM43B	2.710075	0.177877	10.027843	0.231587	1.162526	0.063547	4.337474	0.129985	17.499186	0.251257	2.020005	0.248151	0.175216	0.268097	9.085584	0.679687	3.474063	0.323479	23.183046	16.577858	0.295113	19.577414	0.011598	1.355491	0.14818	4.232401	2.591164
ENSG00000158825	CDA	0.784088	3.344735	0.157865	2.906965	0.443937	1.214295	0.144955	0	0.455545	1.12406	0.187374	4.316998	9.498092	6.822639	0.350425	4.344605	0.269489	5.368585	0.369156	0.214419	1.395433	0.277341	0.388116	0.368606	2.905909	0.786816	1.108259
ENSG00000158828	PINK1	15.133629	15.230609	15.643433	17.792141	5.90786	6.826576	7.387165	0.796384	17.611095	7.805953	8.065574	10.918683	20.51844	17.220682	13.408768	15.695521	10.282683	18.403929	21.730764	11.006561	11.977786	17.482262	1.331696	12.497622	14.436139	19.997242	19.448475
ENSG00000117242	PINK1-AS	3.15631	3.413929	3.92415	2.998995	1.801819	1.48404	4.464407	0.395388	3.899041	0.759169	2.812034	2.812436	2.850163	2.428074	2.609844	2.974566	2.619601	2.562201	3.332792	4.091875	2.66732	3.576315	0.239142	2.321558	2.042315	3.381614	3.405046
ENSG00000257033	AL391357.1	0.073785	0.051448	0.060153	0.033212	0.004694	0.001259	0.004292	0.133025	0.052771	0.018781	0.002053	0.089879	0.087749	0.040525	0.043022	0.047723	0.021133	0.058995	0.028366	0.016229	0.020427	0.082622	0.003554	0.037074	0.037264	0.054387	0.063237
ENSG00000244038	DDOST	24.174501	24.250118	25.910231	17.955599	11.599467	7.391544	16.445381	2.016617	29.144735	8.662518	18.112415	13.49028	28.104525	24.785654	28.63475	23.33379	31.165037	16.333303	59.328777	20.909513	17.388767	29.081181	2.121646	37.374565	25.967188	32.615448	37.075027
ENSG00000117245	KIF17	1.183769	1.043893	0.319989	1.003137	0.348001	0.134345	0.47897	0	0.581636	0.220536	0.267637	0.401551	0.97548	0.610851	0.892489	0.5619	0.488254	0.535636	0.218718	0.477993	0.425248	0.19624	0.064592	0.424373	0.326665	0.281581	0.488249
ENSG00000235432	RP5-930J4.5	0	0	0	0	0	0	0	0	0	0	0	0	0	0	0	0	0	0	0	0	0	0	0	0	0	0	0
ENSG00000189410	SH2D5	0.040345	0.107167	0.103848	0.107374	0.03048	0	0.031417	0	0.11065	0.311473	0.022158	0.059038	0.082829	0.02434	0.132298	0.254782	0.027697	0.298289	0.458215	0.059546	0.058909	0.026561	0	0.010669	0	0.05538	0.025219
ENSG00000233069	RP5-930J4.2	0	0.390642	0.264643	0.817786	0	0	0	0	0.066427	0.300337	0	0	0.288469	0.232016	0	0.485899	0.120163	0.574005	0	0.157013	0.296624	0	0	0.04034	0	0.271179	0.127347
ENSG00000127483	HP1BP3	46.155876	48.265327	60.487427	45.786507	23.302345	15.493637	55.485416	5.67828	67.102974	13.236804	38.762066	36.402611	40.506554	35.778214	61.983997	49.474003	53.014256	44.90733	73.072121	59.706169	47.844772	68.806519	4.023262	26.456909	29.26405	36.874096	43.856319
ENSG00000203394	RP5-930J4.4	0.00472	0.009193	0.012085	0.006135	0.002661	0.007273	0.011624	0	0.009532	0.001651	0.004416	0.007066	0.009236	0.010202	0.010716	0.010079	0.016302	0.011474	0.006594	0.016262	0.008041	0.003682	0.001053	0.00324	0.013084	0.007903	0.007712
ENSG00000075151	EIF4G3	15.091519	13.472693	17.521971	16.490658	9.27522	2.947808	22.556076	0.796861	25.135464	4.567651	13.642506	10.408478	18.295309	13.986809	38.749851	13.64855	16.617052	15.678498	27.212511	22.676649	14.570564	31.557077	1.536617	8.678165	6.567226	14.806785	14.088701
ENSG00000251914	RNU7-200P	0.096537	0	0.137937	0	0	0	0.355498	0	0.10262	0	0.257471	0	0.36189	0	0	0	0.533753	0.112687	0.11933	0.334071	0	0	0	0	0	0	0.093969
ENSG00000221808	MIR1256	1.318987	0.692025	1.436958	1.419462	1.847997	0	4.208008	0.06382	2.070056	0.156048	1.893597	3.388825	1.67016	1.166309	3.832374	0.770407	1.752014	1.961713	2.68377	5.801324	2.584843	1.949746	0	0.828461	0.767077	0.633652	0.573754
ENSG00000233072	RPS15AP6	1.386832	1.329272	2.034436	1.322645	2.191288	2.339565	7.520209	0.304543	3.697589	0.277757	3.641333	1.307775	1.776612	0.903133	3.585913	1.456305	1.753784	2.294022	3.170139	5.250551	2.371088	3.095424	0.179125	0.743804	0.628226	0.725716	0.680384
ENSG00000236073	RP11-487E1.2	2.24247	1.451583	1.775538	1.863013	0.80478	0.29933	4.860425	0	3.543596	0.659221	1.524438	2.657456	2.027047	1.14655	4.272753	2.863433	2.293607	2.535782	3.824697	4.14397	1.717351	3.783551	0.165379	1.043243	0.631328	0.65986	0.28135
ENSG00000235112	HSPE1P27	2.044723	2.599041	3.467662	4.262033	1.201333	0.59857	7.639904	0	3.448643	0.393025	2.297795	3.781353	4.222994	1.59902	4.962628	2.4363	2.298749	5.484713	2.189556	4.569973	2.304641	2.884551	0.47714	0.552185	1.192813	1.069303	0.477931
ENSG00000266867	AL031005.1	0.975514	0.580813	0.697397	3.362122	0.143282	0	0.649505	0.179038	1.929353	0.288189	0.389727	0.30291	1.732574	0.978877	4.449393	1.389917	1.393048	1.279138	1.435383	0.814297	0.967974	1.071114	0	0.373601	0.255132	0.991817	0.803729
ENSG00000117298	ECE1	21.702999	16.627157	23.562147	26.113718	11.812072	6.15836	11.377244	0.964185	25.075657	8.381562	11.429869	12.212974	19.575644	14.763284	14.652227	24.808432	13.981791	21.700996	21.87557	15.249472	25.944683	24.87347	1.472057	17.447216	15.621832	16.829035	15.420588
ENSG00000236936	RP3-329E20.2	2.729597	2.103551	3.812453	2.592437	1.092177	0.820826	1.805853	0	1.898833	0.278046	0.935012	1.568089	2.471656	0.817046	1.881104	2.65876	2.364995	1.321569	1.849453	2.214894	2.051077	3.150976	0.209983	1.053622	0.773187	1.131913	0.567401
ENSG00000231105	RP5-1071N3.1	1.88662	1.52951	2.663437	1.600004	1.076129	0.945255	1.08312	0	1.327455	0.468652	0.942931	1.170253	2.416715	1.193274	1.390164	3.185794	1.297617	1.966044	0.756661	1.891757	3.012444	2.102623	0.087766	0.614201	1.129567	0.712283	0.638707
ENSG00000236216	PPP1R11P1	0.00906	0.047091	0.028547	0	0	0	0	0	0	0	0.049658	0	0	0.05779	0	0.026889	0.020654	0.0404	0	0	0	0	0	0.006995	0.02221	0.041496	0.081848
ENSG00000228823	RP11-293F5.8	0	0	0.027044	0	0	0	0	0	0	0	0	0	0	0	0	0	0	0	0	0.126321	0	0	0	0	0	0	0.029987
ENSG00000236009	RP11-293F5.1	0	0	0	0	0	0	0	0	0	0	0	0	0	0	0	0	0	0	0	0.068194	0	0	0	0	0	0	0
ENSG00000227001	NBPF2P	1.423509	1.047278	1.953316	1.202636	0.461697	0	1.140125	0	2.09423	0.494701	0.548588	0.534371	0.942502	0.840146	1.145528	0.814146	1.035148	1.330755	2.176387	0.854638	0.453088	2.868089	0	0.934121	0.455923	2.654837	1.881543
ENSG00000187952	HS6ST1P1	1.489423	2.433161	1.285607	2.883342	0.73061	0.634016	0.385295	0.24606	1.296982	1.033607	0.380793	2.911376	2.959875	2.329954	0.707641	3.302172	5.875133	3.624613	2.213134	0.839537	1.92641	1.146674	0.209049	1.012276	1.851507	1.065165	2.019876
ENSG00000186543	CROCCP5	0	0	0	0.157562	0	0	0	0	0	0	0	0	0	0	0.090318	0	0	0	0.060926	0	0	0	0	0	0	0	0
ENSG00000142794	NBPF3	4.65729	4.170697	10.080524	7.517939	1.403188	2.00545	8.123201	0.33475	8.788974	0.791379	3.462235	2.422807	2.38252	1.966326	8.826093	4.411232	3.418813	4.401587	7.403966	6.501332	3.857057	8.9145	0.266832	2.573821	1.803572	6.35599	3.911022
ENSG00000176378	PFN1P10	0.433004	0.298052	0.306236	0.364019	0.077897	0	0	0	0	0	0.14215	0.181049	0	0	0	0	0	0	0	0.281748	0.426711	0	0.091034	0.04518	0.042079	0	0
ENSG00000162551	ALPL	1.255041	0.676782	0.710151	1.974113	1.115651	0.739878	1.14818	0.104367	0.582698	0.563031	0.814157	1.802725	0.661619	0.582362	1.301416	1.426962	11.999353	2.144614	0.716901	0.889261	0.616454	0.196009	0.056915	1.098719	0.440655	0.752075	0.51757
ENSG00000233431	RP11-63N8.3	0.029538	0.024709	0.006381	0	0	0	0.032972	0	0	0	0	0	0.023701	0.113024	0.018142	0.053624	0.413904	0.244381	0	0	0	0	0	0.052184	0.020009	0	0.018421
ENSG00000221781	AL359815.1	0.026173	0	0.116587	0.069771	0	0	0	0	0	0.438959	0	0.357826	0.020397	0.005601	0	0.202062	0.51802	0	0	0	0.033348	0	0	0	0	0.094454	0
ENSG00000076864	RAP1GAP	1.261462	2.436826	1.3921	4.611299	0.543248	0.761834	0.719347	0	2.15567	0.515056	0.092892	7.193544	1.133345	2.168386	2.956957	4.413482	0.308082	7.452148	1.629499	0.890203	3.156902	2.243511	0.161814	0.453165	1.153589	2.239549	1.816505
ENSG00000090686	USP48	18.582321	17.732347	28.960972	20.164663	12.148499	6.750277	22.180326	1.232269	19.830729	6.004687	16.720083	15.706744	18.77006	15.071255	20.713253	18.670027	14.083376	22.085949	28.0341	20.054041	15.640886	24.922024	1.493305	8.479892	8.204862	11.441827	11.853188
ENSG00000231978	RP11-132G19.3	1.775864	1.965978	1.45106	2.090566	1.307638	0.285813	4.047878	0	1.763994	0.130361	2.187608	1.734169	1.305519	0.780919	2.764744	0.640085	1.993903	1.445607	2.801147	3.136144	1.681319	1.549598	0.177769	0.447435	0.770959	0.810888	0.591654
ENSG00000187942	LDLRAD2	3.945653	2.803325	1.01299	1.144868	1.565483	0.215547	0.458371	0.279773	2.597165	0.206145	0.174989	0.43442	0.802692	0.369715	1.239207	1.141688	0.725425	1.062473	1.125987	1.884053	0.691718	0.397781	0.277788	0.120819	0.214132	1.176665	0.2657
ENSG00000142798	HSPG2	101.310143	58.964935	83.009575	96.522743	37.686054	17.678757	28.014427	3.866227	93.891006	26.711859	19.480478	39.521305	51.215092	42.389126	43.218319	87.498177	85.345901	70.562782	57.280071	48.816734	57.430172	47.591763	3.919879	17.785183	36.429245	27.024246	45.193295
ENSG00000232037	RP11-26H16.1	1.68069	1.171104	1.506225	1.670984	0.428828	0.42611	1.594947	0.480462	1.551302	0	1.046226	1.243979	0.596745	0.61122	0.561923	0.892312	2.50304	1.502029	0.398124	1.551346	0.886742	1.069964	0.129046	0.369895	0.844912	0.356825	0.239858
ENSG00000219073	CELA3B	0	0	0	0	0	0	0	0	0.001897	0	0	0	0	0	0	0.047865	0	0	0	0	0.002607	0.005321	0	0	0.018628	0.022609	0.015846
ENSG00000264385	RN7SL421P	0	0	0	0	0	0	0	0	0	0	0	0	0	0	0.023819	0	0	0	0.066419	0.008986	0	0	0.011796	0	0	0	0
ENSG00000263991	RN7SL386P	0.007772	0.007615	0.016773	0.022132	0.012664	0	0	0	0	0.005555	0	0	0.024232	0.005315	0	0	0.021518	0	0	0.01362	0	0	0	0.025908	0	0.046511	0.055978
ENSG00000201919	RNU6-1022P	0	0	0	0	0	0	0	0	0	0	0	0	0	0	0	0	0	0	0	0	0	0	0	0	0	0	0
ENSG00000142789	CELA3A	0.029174	0	0	0	0	0	0	0	0	0	0	0	0	0	0	0	0	0	0	0	0	0	0	0	0	0	0.015568
ENSG00000263582	RN7SL768P	0	0	0	0	0	0.01426	0	0	0.039902	0	0	0	0	0	0	0	0	0	0	0	0	0	0	0	0	0.046731	0
ENSG00000263929	RN7SL186P	0	0	0.006948	0.01108	0	0.008008	0.011156	0.008581	0	0.012246	0	0	0	0.019661	0.01628	0	0.028893	0.014931	0.025103	0.019848	0.027295	0	0	0.046112	0.014014	0.041924	0.0362
ENSG00000201273	RNU6-776P	0	0	0	0	0	0	0	0	0	0	0	0	0	0	0	0	0.095591	0	0	0	0	0	0	0	0	0	0
ENSG00000228397	RP1-224A6.3	0	0	0	0	0	0	0	0	0	0	0	0	0.064097	0	0	0.047741	0	0.349454	0	0.217041	0	0	0	0.062822	0.044524	0.082843	0.095182
ENSG00000218510	LINC00339	3.5924	3.797661	5.490748	5.088697	2.544286	1.106734	3.957672	0.194168	3.963204	1.601102	4.483948	3.464222	3.545497	4.188244	4.329185	4.764378	4.606565	3.176891	5.818568	4.537734	2.745811	5.025258	0.202988	5.025507	2.961331	4.585518	4.632044
ENSG00000070831	CDC42	48.741783	52.965084	45.181999	32.235573	24.434118	17.965216	66.868141	7.805593	47.80751	18.870577	52.388123	34.609844	68.490883	59.077946	43.639366	45.378963	48.026188	42.573246	45.061897	57.078224	48.024658	48.821552	6.31357	47.914772	56.446785	66.362457	64.589272
ENSG00000230068	CDC42-IT1	2.647899	3.487254	2.569083	4.39702	1.235092	0.961231	3.429941	0.383731	1.798728	0.600098	1.486805	3.889962	4.065349	2.245584	2.988497	4.717503	1.682316	5.7395	1.306601	1.780435	4.453123	1.727352	0.16514	0.33357	1.317091	0.871131	1.252696
ENSG00000271428	RP1-224A6.8	2.920805	2.991658	2.070193	3.479753	1.260049	0.608569	3.677838	0.710144	1.947316	1.764925	1.538026	6.266196	3.739468	3.249097	3.43789	3.154425	1.308558	5.371919	0.705242	3.045999	2.995194	2.030362	0.166734	0.345133	1.900586	1.117078	1.073456
ENSG00000271840	RP1-224A6.9	2.834039	3.345634	3.168369	5.043949	4.168437	4.879239	10.4386	0.017456	1.908991	2.287661	5.586636	3.835045	2.346311	1.752698	1.595029	4.046093	4.189347	3.659806	0.795404	5.394037	4.797293	2.17989	0.318597	1.159586	1.561605	1.466345	1.923148
ENSG00000162552	WNT4	4.697531	22.481014	0.757318	20.526045	0.297303	8.307257	0.363959	1.060216	0.80314	4.256418	0.389945	4.267059	9.489921	9.065228	1.099877	10.036696	2.561494	6.56342	0.21322	1.025947	9.71287	0.710555	0.962727	0.186276	11.535315	0.262644	5.399915
ENSG00000266564	MIR4418	0	0	0	0	0.115037	0.01633	0	0	0	0	0	0	0	0	0	0.18826	0.087945	0	0	0	0	0	0	0	0	0	0
ENSG00000234397	RP11-415K20.1	0.014129	0.037605	0.053659	0.162536	0	0	0.037725	0	0	0	0.047834	0.085869	0.145419	0	0.014493	0.088453	0.074326	0.027475	0.009531	0.022201	0	0.008431	0	0.014869	0.007558	0.047198	0.014993
ENSG00000184677	ZBTB40	8.504686	6.868938	15.688549	6.463572	4.418483	1.839229	4.073113	0.326129	7.836862	1.737367	3.313346	3.561571	4.809834	4.006935	6.096056	6.23238	3.981754	6.066066	12.734647	10.135277	4.904661	10.022693	0.386135	4.200889	2.772664	5.812923	4.831265
ENSG00000237200	ZBTB40-IT1	1.402393	1.338145	2.800071	1.156126	0	0	1.019112	0	1.226785	0.418952	0.573792	2.269029	1.260443	0.60528	1.740693	1.626229	0.925429	1.745261	1.473825	4.468349	0.735529	1.819327	0	0.226071	0.278222	0.344198	0.246201
ENSG00000070886	EPHA8	0.040349	0	0.009334	0.100658	0	0	0	0	0.003794	0	0.011078	0	0.015326	0.016388	0	0.009987	0.061816	0.132371	0.010877	0.069351	0.047261	0	0	0	0.018922	0.035475	0.082643
ENSG00000173372	C1QA	19.476532	11.507004	17.685322	3.054711	15.782209	3.002426	12.641185	0.782872	12.311268	12.593483	15.545035	2.335395	14.744668	23.404387	89.802193	12.365626	45.519768	4.254501	35.242546	6.497483	19.452711	4.541504	1.006787	33.629822	17.242861	15.032885	16.259834
ENSG00000159189	C1QC	21.977251	10.163671	21.189198	3.472759	21.220909	3.9405	23.066153	1.505174	14.761736	12.464143	21.84413	3.117393	17.873177	24.011953	128.624756	13.04571	60.40881	4.380479	42.373844	13.724515	25.666256	6.580241	1.578077	28.450266	18.564175	17.8162	17.667269
ENSG00000173369	C1QB	15.076592	6.156223	15.694353	2.069043	13.096187	1.269046	10.986643	1.138225	9.89318	7.378559	16.231997	1.320913	10.490416	15.482943	113.885483	6.977747	52.283287	3.382614	50.103584	7.425331	12.899793	6.136242	0.753372	24.081421	7.69343	13.137346	9.87203
ENSG00000133216	EPHB2	4.31651	0.567699	2.894177	0.612672	3.135122	0.252073	1.935797	0.134271	1.22299	0.189255	1.336001	0.429463	0.996737	1.046121	3.463369	0.999792	13.190063	0.61382	1.484515	3.805078	0.920838	4.164477	0.126936	2.539125	0.527714	4.039901	3.242748
ENSG00000265422	MIR4684	0.524859	0	0	0.130663	0.694454	0	1.119963	0	0.024621	0.278495	1.176766	0	0.116924	0	0.617637	0.020744	3.507194	0.277834	0.112782	0.46444	0.574954	0.262477	0	0.112921	0.060126	0.340856	0.205644
ENSG00000216157	AL611946.1	0	0	0	0	0	0	0.950423	0	0.132292	0	0	0	0	0	0.261947	0	0.775242	0	0	0.232107	0	0.178558	0	0.059094	0	0.044459	0
ENSG00000225952	RP11-69E9.1	0.450908	0	0.505144	0.01167	0.281615	0	0.316998	0	0.109261	0	0.098023	0	0.151001	0.019612	0.393776	0.145669	1.385378	0.021517	0.119457	0.265534	0.090443	0.3881	0	0.059064	0.014504	0.078083	0.032092
ENSG00000264014	MIR4253	0.154906	0.046708	0.106595	0.155309	0	0	0	0	0	0	0	0	0	0	0.186686	0	0.097679	0.111683	0	0	0	0	0	0	0	0	0
ENSG00000272796	RP1-74M1.3	0.342742	0.053733	0.339721	0.059385	0.339597	0.07994	0.228687	0.061103	0.133141	0.038301	0.141102	0.012145	0.065362	0.060458	0.252455	0.061894	2.115815	0.107475	0.028044	0.43955	0.080162	0.379481	0.002574	0.288521	0.056084	0.392691	0.342986
ENSG00000215906	LACTBL1	0.003978	0.004305	0	0	0	0	0.004006	0	0	0.004559	0	0	0	0	0	0	0	0	0.002784	0	0.004126	0	0	0	0	0	0
ENSG00000227868	C1orf234	0.108837	0	0	0	0.088083	0	0	0	0.086846	0	0	0	0.148602	0.053226	0.070986	0.135813	0.248735	0.051521	0.172026	0	0.037728	0.269844	0	0	0.087404	0.090138	0
ENSG00000004487	KDM1A	13.420742	14.114206	19.260881	12.745248	6.9609	5.894335	13.524677	1.386204	17.356808	4.727838	11.49622	10.129274	15.1982	12.124964	16.589062	13.2576	16.743288	12.445778	18.435802	13.639466	9.962533	22.895103	1.182651	13.599631	12.014306	16.035906	17.568304
ENSG00000240553	RP1-184J9.2	1.079632	1.453429	2.547685	1.883827	0.469563	1.606683	2.135918	0	1.935099	0.153481	0.97013	3.512367	2.24846	1.11499	1.794917	0.888922	1.549802	1.256404	2.161782	2.207894	1.141917	1.748099	0.371979	0.406995	0.624673	0.62605	0.38688
ENSG00000263793	MIR3115	0.34305	0.853649	1.21477	0.735179	0.264718	1.414436	1.202694	1.493042	0.643336	0.072915	1.645404	1.172641	1.118677	0.668428	1.049711	0.458265	0.389138	0.942567	0.757985	0.962927	0.71869	1.458752	0	0.214528	0.303073	0.303935	0.342153
ENSG00000266802	MIR4419A	0.158143	0.482972	1.569584	0.346791	0.063957	0	3.02566	0	1.007298	0	0.914406	1.011827	1.125936	0.211548	1.5945	0.591582	2.150928	1.404423	2.000154	1.888367	0.526411	1.665799	0	0.048264	0.1885	0.299948	0.013533
ENSG00000169641	LUZP1	9.958577	7.468772	11.471823	8.90591	5.607259	3.447655	9.718097	0.414611	13.901273	3.338795	6.097049	6.313276	10.569007	7.084089	10.740499	9.661369	8.916987	9.786579	10.369436	14.748342	7.064782	11.677573	1.052171	6.853001	6.978614	8.495582	8.248406
ENSG00000229010	RP5-979D14.1	3.386731	1.926816	2.766837	3.02376	2.23771	1.012645	1.855647	0	2.781424	0.763307	1.187812	2.898499	2.908121	2.242246	3.132761	4.289136	3.097087	2.814844	1.335515	5.702992	2.643834	2.350967	0.081679	0.337869	0.862227	1.099387	1.004528
ENSG00000206935	RNU6-514P	2.46518	2.375496	3.673907	1.162217	0.849083	0	4.145084	0	2.080419	0.640848	1.016385	4.044068	2.766085	1.176664	1.941399	3.229971	1.043909	2.305211	1.430156	1.941998	2.067398	1.920702	0	0.394546	1.084414	0.786377	0.678694
ENSG00000252578	RNU6-135P	2.692363	1.02068	2.401906	2.081304	0.754925	1.388343	5.003919	0	1.761692	1.614752	1.363231	1.606164	1.303848	1.37755	1.404748	3.400513	2.483111	2.881261	1.31977	9.082755	0.954921	2.204147	0.28491	0.476296	0.479829	1.099491	1.006708
ENSG00000179546	HTR1D	0.00747	0.061947	0	0.028887	0	0	0.001159	0	0.009654	0.004643	0.008782	0.008967	0.008985	0.065007	0.014518	0.039264	0.066469	0.012804	0.010927	0.034715	0.045944	0.009339	0.045968	0.004572	0.028813	0.036301	0.025409
ENSG00000215381	RP5-1057J7.1	0.016009	0.097425	0.032186	0.021963	0.023263	0.093907	0.079298	0.072991	0.019919	0.120014	0.031225	0.050096	0.034881	0.081492	0.0675	0.020461	0.01667	0.026745	0.081231	0	0	0	0.084487	0.042016	0.023857	0.055626	0.043449
ENSG00000261326	RP5-1057J7.6	3.008251	2.734623	6.790751	4.640201	2.409553	0.570556	8.408847	0.062654	5.449174	0.212186	4.141977	3.750761	1.757043	0.890171	3.860574	1.229909	3.07607	1.560634	4.546968	5.294242	1.997915	4.978649	0.13494	1.079141	0.278903	0.709349	0.715432
ENSG00000125944	HNRNPR	21.615637	19.316748	32.445412	20.192961	10.525339	5.672556	36.656563	1.712594	33.418106	5.405227	25.544449	16.265366	21.87199	16.518192	28.109409	20.239639	18.10099	14.94954	54.287952	25.327124	13.064134	43.238235	2.1487	15.11211	13.995667	21.644075	23.836338
ENSG00000125945	ZNF436	24.938944	20.666285	20.480364	7.120382	10.668502	4.857118	27.245159	1.240801	39.163609	3.971103	15.569627	8.657529	8.87919	8.491011	15.996743	16.051292	6.295387	8.430991	25.744823	41.929817	7.471948	30.780605	0.813135	12.391666	9.00328	24.062412	14.058145
ENSG00000249087	C1orf213	7.502401	8.648722	5.37323	5.399025	2.770982	2.26196	3.277413	0.089296	7.439853	1.380992	3.4419	3.109731	2.700101	2.087021	4.326309	7.093904	1.91627	3.107804	7.292195	8.948005	1.934209	6.791648	0.394108	2.757772	1.600814	5.20256	3.241707
ENSG00000201405	Y_RNA	0.002912	0.367746	0.001642	0.003144	0.001456	0.005311	0.002445	0	0.001488	0.002661	0.00247	0.002607	0.002188	0.002886	0.000618	0.00378	0.004093	0.00464	0.00144	0.001494	0.002987	0.001115	0.063227	0.000787	0.002536	0.000291	0.000504
ENSG00000271420	RP5-1057J7.7	0.578368	1.849839	0.142015	2.338308	0.108682	0.159135	0.0699	0.157425	0.25321	0.251175	0.309433	1.407964	0.788417	0.870387	0.253298	1.691679	0.345909	1.459243	0.186677	0.372175	0.980946	0.197824	0.040709	0.0816	0.695161	0.141946	0.2209
ENSG00000204219	TCEA3	10.317076	24.531252	1.758751	24.389498	2.170033	8.211467	0.738028	0	1.570943	6.519813	1.319544	11.841586	14.604965	15.506633	1.968923	23.317278	4.377764	18.102612	5.519062	1.938846	15.611129	1.620418	0.970571	0.97934	12.778909	1.312531	8.446494
ENSG00000232482	RP4-654C18.1	0.131379	0.793946	0.310629	1.155992	0	0	0.378059	0	0.176994	0	0.215167	1.03036	0.286429	0.19763	0.436906	0.662855	0.922922	1.356784	0	0	1.161699	0	0	0.089094	0	0.108058	0.190076
ENSG00000088280	ASAP3	12.455894	18.82502	7.883481	23.781548	6.718401	9.007782	8.57948	2.348059	8.368011	7.930636	4.589305	15.997674	18.546989	13.46567	8.31681	25.73069	26.804188	29.704054	12.850493	12.909374	18.762421	11.035101	1.643748	5.455879	13.940442	7.269687	12.024846
ENSG00000007968	E2F2	0.609896	2.157649	0.501651	3.058665	0.240381	0.992902	0.38333	0.146892	0.485557	1.031095	0.247233	3.14307	1.484514	1.249207	1.268184	2.641543	1.520771	4.466314	0.052996	1.322812	1.481355	0.60672	0.154101	0.099913	1.601696	0.10011	0.564745
ENSG00000235052	RP1-150O5.3	0.113002	0.19275	0.452268	0.104885	0.185462	0	0.455369	0	0.321495	0	0.150999	0	0.169456	0	0.104479	0.242292	0.278922	0.126236	0.357215	0.175471	0	0	0	0.053537	0.056195	0.061363	0.098326
ENSG00000117318	ID3	23.97361	15.979383	24.744631	20.762476	19.103085	7.041609	26.211145	1.81418	29.469322	8.475839	33.46323	12.158487	31.736757	28.700247	31.201521	23.611624	39.956875	17.219074	44.432526	60.57906	20.482719	10.387369	2.233864	114.659325	51.715553	42.457504	32.24054
ENSG00000197880	MDS2	0.04598	0	0	0	0	0	0	0	0.088701	0	0.003782	0	0.027197	0.026221	0.060924	0	0.067546	0.037523	0	0	0	0	0	0.014129	0	0.057865	0.031788
ENSG00000229239	RP11-223J15.2	0	0	0	0	0	0	0	0	0	0	0	0	0	0	0	0	0	0	0	0	0	0	0	0	0	0	0
ENSG00000142676	RPL11	190.055328	249.178772	169.648911	103.650597	93.25808	84.604134	212.966095	38.45488	181.159546	76.409424	362.00647	108.157387	282.389648	405.787476	103.34594	166.357849	118.726288	146.787689	377.428101	180.873947	182.807693	204.9496	43.26128	397.131989	316.571808	409.054382	450.906433
ENSG00000203589	RP5-886K2.1	0.842857	0.870717	1.56556	1.552221	0.313279	0.154455	0.602064	0	1.090111	0.103702	0.64604	0.140795	0.478745	0.239348	2.009499	0.620042	1.635886	0.556262	1.02062	0.76433	0.327082	2.00205	0	0.292076	0.112117	0.371798	0.403305
ENSG00000244609	RN7SL532P	0.890217	1.303431	2.684268	1.901116	0.363211	0	2.648327	0.012328	3.265333	0.2212	0.776168	0.357317	0.900052	0.351054	1.903803	0.694826	3.123584	0.873482	2.016932	0.759704	0.535047	3.008223	0.058854	0.247439	0.211444	1.012173	1.101914
ENSG00000011007	TCEB3	8.374778	9.156675	10.076621	7.943856	4.300975	2.502285	10.218454	0.736218	9.25098	2.606279	7.215039	6.72087	11.027058	8.100574	9.180451	8.994788	11.975368	7.189379	11.486217	7.325951	6.442548	10.648411	0.840114	6.481216	8.009091	6.10113	8.840395
ENSG00000236810	RP5-886K2.3	1.687713	2.131413	2.15648	2.532446	0.701834	0	1.196586	0	2.143421	0.200985	1.893811	1.362157	1.481968	0.821424	2.166321	1.504949	1.765415	1.221723	4.472741	1.397543	0.793064	2.680784	0	1.491316	0.682718	1.410964	0.922231
ENSG00000057757	PITHD1	12.576212	17.923492	12.271537	11.379731	8.455652	9.599721	15.524896	3.762711	10.177601	7.329085	12.038514	12.858556	17.871613	17.631693	8.593254	15.892234	9.702839	12.693265	16.493441	10.948117	13.990491	10.490234	2.066432	12.243132	20.805166	17.054234	19.402487
ENSG00000011009	LYPLA2	11.877081	10.254982	14.439375	11.663489	7.071075	4.519194	8.00076	2.157644	11.043931	4.686824	5.166801	8.672614	12.951285	11.57969	15.08129	12.575636	9.681048	12.337325	13.79044	14.81634	11.052804	9.057866	1.219581	8.077726	12.292573	10.733006	10.859064
ENSG00000117308	GALE	3.638929	3.645609	5.755246	5.209805	1.478006	1.27632	2.061162	0	4.70295	1.385466	2.189141	3.139109	4.243258	2.906323	5.224058	5.809804	4.226751	5.402279	5.899901	5.012178	2.990364	3.589132	0.375854	1.498776	2.33644	3.110149	3.073128
ENSG00000117305	HMGCL	10.972919	10.44329	17.939672	11.379624	7.288763	4.925513	12.510594	0.567164	13.637152	2.273978	8.773037	9.32233	14.367949	9.92447	9.015974	8.44892	13.511999	8.62464	16.417831	9.996564	8.199713	12.073056	0.634632	8.919356	6.054289	8.706379	7.775652
ENSG00000179163	FUCA1	5.445058	4.599964	8.241591	2.783506	6.406552	1.152656	5.315474	0.383635	7.006495	2.733458	2.607768	2.881328	6.694739	6.668768	4.942452	5.388438	4.492872	3.920691	18.053156	2.688768	5.513762	4.124299	0.40662	4.526409	5.989586	9.963742	7.922001
ENSG00000188822	CNR2	0.333006	0.078041	0.105435	0.018499	0.112992	0.041822	0.152017	0	0.121842	0.014845	0.123362	0.026493	0.038036	0.024285	0.230621	0.043908	0.018859	0.055099	0	0.058077	0.038822	0.014629	0	0.057728	0.038624	0.098743	0.037524
ENSG00000264347	RN7SL24P	0.068226	0	0	0	0	0	0	0	0.082894	0	0.049421	0.043217	0	0	0.077036	0.036117	0.016649	0	0	0.020995	0	0	0	0	0.030126	0.046119	0
ENSG00000238538	snoU13	0.31171	0.011648	0.139025	0	0.249536	0	0	0	0.080747	0	0.139742	0	0	0	0.17183	0	0	0	0	0	0.818417	0	0	0	0	0.085125	0
ENSG00000229106	RP11-4M23.2	0.193679	0.066896	0.070005	0.066372	0.111188	0.017979	0.089698	0	0.146981	0.01668	0.061164	0.079175	0.054268	0.051456	0.28307	0.055536	0.023234	0.024781	0.021055	0.073233	0.034412	0.041638	0.00422	0.054966	0.033949	0.057517	0.079539
ENSG00000232557	RP11-4M23.3	0.165628	0.023042	0.049021	0	0.020237	0	0.033191	0	0.062068	0	0.044238	0.052254	0.007476	0	0.135272	0.016755	0	0	0	0.092818	0	0	0	0	0	0.04753	0.069947
ENSG00000264926	MIR378F	0	0	0	0	0	0	0.024834	0	0	0	0	0	0	0.006334	0	0.014555	0	0	0.015923	0	0.018428	0	0	0	0.021877	0	0
ENSG00000230228	RP11-4M23.4	0.036165	0.033151	0	0	0	0	0.005651	0	0.042384	0.006092	0.030719	0.010735	0	0	0.035033	0.008177	0	0.002087	0.00112	0.058135	0	0.056068	0	0.001162	0.022323	0.045051	0.013192
ENSG00000189266	PNRC2	10.59451	8.41402	9.992105	7.131868	6.074555	3.667842	21.077608	1.367087	13.372734	4.615086	14.702677	7.978704	10.522435	10.725133	12.937858	8.334989	8.843888	10.502987	9.837539	10.363285	7.490101	16.99576	0.939437	17.204062	10.482705	12.861262	11.44015
ENSG00000188529	SRSF10	16.975967	14.84822	24.644989	16.306387	12.320744	6.187669	27.055744	2.023455	20.69203	4.765098	18.59256	17.740662	18.871399	13.530711	17.932533	19.308813	12.069764	21.646589	20.140062	24.384811	13.545565	24.222546	1.810607	12.748608	7.81918	15.053586	12.72896
ENSG00000215905	RP11-4M23.7	0	0	0	0	0	0	0	0	0	0	0	0	0	0	0	0	0	0	0	0	0	0	0	0	0	0	0
ENSG00000225315	RP11-293P20.2	0	0	0	0	0	0	0	0	0	0	0	0	0	0.075291	0	0	0	0.111373	0	0	0	0	0	0	0	0	0
ENSG00000142661	MYOM3	0.107967	0.664403	0.011732	0.603495	0	0.118284	0.027803	0	0.016841	0.144533	0.010862	0.108808	0.379615	0.28598	0.020901	0.245477	0.096493	0.420989	0.010518	0.022577	0.205558	0	0.022671	0.004147	0.309267	0.061811	0.223954
ENSG00000230703	RP11-293P20.4	0	0	0	0.10017	0	0	0	0	0	0	0	0	0	0	0	0	0	0	0	0	0	0	0	0	0	0	0
ENSG00000142677	IL22RA1	1.42106	6.548362	0	2.697197	0	4.919564	0.00402	0.498426	0	2.369982	0	0.768813	9.505572	5.661426	0.01676	8.086073	0.092899	1.368759	0	0.037555	3.33411	0	0.528704	0	7.848546	0.02717	2.283171
ENSG00000185436	IFNLR1	0.570314	3.112554	0.021192	2.907178	0.15411	1.470436	0.099323	0.293743	0.057222	0.922249	0.063505	1.65248	2.17352	1.808077	0.574262	2.132998	0.195526	2.379999	0.010108	0.0413	1.484352	0.072362	0.177885	0.13226	3.12393	0.049109	0.796095
ENSG00000230023	RP11-10N16.2	0	0.018629	0	0	0	0	0	0	0	0	0.002817	0	0	0.004109	0	0	0	0	0	0	0	0	0	0	0	0	0
ENSG00000221032	AL590683.1	0	0	0	0	0	0	0	0	0	0	0	0	0	0	0	0	0	0	0	0	0	0	0	0	0	0	0
ENSG00000266511	AL590683.2	0.018576	0	0	0	0	0	0	0	0	0	0	0	0.02256	0	0	0.025491	0	0	0	0	0	0	0	0	0	0	0
ENSG00000232298	RP11-10N16.3	0.111538	0.484214	0	0.457045	0	0.588421	0	0	0	0.248841	0	0	0.677543	0.223122	0	0.87449	0	0.332875	0	0	0.169595	0	0	0	0.34316	0	0.065658
ENSG00000158055	GRHL3	2.02876	8.866529	0	3.874666	0	4.472563	0.048824	0.47476	0.039379	3.669427	0	0.899773	16.515944	9.47236	0.067449	14.191023	0.250555	3.912838	0.064797	0.067075	6.994977	0	0.958148	0.014749	9.610226	0.068934	2.299284
ENSG00000001460	STPG1	0.781509	2.048025	0.463494	2.430115	0.280542	0.255387	0.64374	0.037096	0.901676	1.147419	0.937238	1.883875	2.321695	2.315457	0.887113	2.189721	4.863181	3.556798	3.470108	0.583554	1.752391	0.486731	0.12996	0.714266	0.711476	0.796948	1.513796
ENSG00000001461	NIPAL3	5.257826	9.557139	3.193342	14.439506	2.199048	3.107361	5.155774	0.915449	5.716046	4.38606	4.149791	19.984056	8.289667	6.50141	4.861029	15.244719	3.403338	21.582233	6.092511	2.877825	10.488672	2.833121	0.735731	3.90657	6.574584	3.342021	5.316596
ENSG00000117602	RCAN3	3.2788	6.720994	1.181355	5.463621	1.796039	2.588863	3.611422	0.928411	2.695399	2.639414	8.90514	6.511275	5.841011	5.467468	2.698715	6.061896	1.324797	9.002731	3.587169	1.121485	4.553937	5.155492	0.852078	3.666728	4.933135	2.31565	3.5691
ENSG00000266551	RN7SL857P	0.172281	0.35337	0	0.332592	0.131292	0	0.102631	0	0	0.206561	0.08125	0.32498	0.313695	0.206507	0.281791	0.268928	0	0.831865	0	0	0.313456	0	0	0	0.369403	0.049989	0.205304
ENSG00000264443	RP4-594I10.3	0	0.001738	0	0.032601	0	0	0	0	0	0	0.004788	0.014967	0	0	0	0.010644	0	0.037406	0	0	0	0	0	0	0	0	0
ENSG00000184454	NCMAP	0.05415	0.319039	0.00653	0.401386	0	0.154703	0.007816	0	0.00288	0.045286	0.200085	0.368569	0.590214	0.409266	0.004461	0.415864	0.005055	0.471389	0.018679	0.005625	0.603	0.042626	0	0.053281	0.21509	0.05315	0.175721
ENSG00000227312	RP11-496D1.2	0.004769	0.063282	0	0	0	0	0.010012	0	0.00804	0	0	0.18394	0	0	0	0	0	0.026201	0.008254	0	0	0	0	0	0.008234	0	0
ENSG00000239106	Y_RNA	0	0	0	0.138672	0.194558	0	0	0	0	0	0	0	0	0	0	0	0	0.026557	0	0	0	0	0	0	0	0.080084	0
ENSG00000133226	SRRM1	20.228264	25.780497	30.019644	27.791666	10.250893	7.916792	26.34701	2.219171	24.488997	7.349258	19.173079	23.742487	29.393591	22.853691	31.076908	34.124119	20.75671	28.261677	32.061996	19.44603	19.404297	30.285769	2.734859	11.075704	14.392485	13.747906	17.550335
ENSG00000238986	snoU13	0.837353	0.71588	1.625793	0.261706	0.113211	0.742455	0.723647	0	1.053365	0.306414	0.980194	1.299383	1.918442	0.444503	1.162119	1.32954	1.167271	1.206383	1.304717	1.374463	0.761118	0.993556	0	0.233472	0.432797	0.105376	0.321867
ENSG00000169504	CLIC4	35.136715	20.601007	48.466614	22.323847	19.628492	8.277192	60.063057	3.295322	52.20018	10.024064	53.820118	21.328127	16.714687	15.739635	46.938499	16.931398	43.54435	29.52598	60.834133	42.471783	19.280909	61.194199	2.069409	34.105873	16.047276	43.177322	28.958012
ENSG00000238482	RNU6-1208P	2.519137	1.925146	2.876638	1.565554	0.326946	0	6.725374	0	2.613922	0.181717	2.37914	0.658058	0.744977	0.686991	2.303111	1.984594	1.224492	3.853856	2.046775	2.716277	0.740174	3.728189	0.07728	0.507616	1.110866	1.087766	0.574967
ENSG00000020633	RUNX3	4.39472	8.12557	4.555956	10.747228	1.544782	0.952096	3.901779	0.639033	4.478732	3.4689	1.678807	13.088778	6.167352	6.179948	4.725786	10.883439	2.390573	25.488241	0.198558	3.15043	5.347922	0.434564	0.942921	1.171401	6.045242	3.110755	4.483105
ENSG00000229162	RP11-84D1.1	0.216609	0.679793	0.382709	0.232306	0.259284	0	0.137001	0	0.231202	0	0.131535	0.219913	0.373041	0.228064	2.276187	0.317857	0.115655	0.621429	0	0.108369	0.375116	0	0	0	0.197433	0	0.174777
ENSG00000261025	RP11-84D1.2	0.025246	0.0441	0.024039	0.010454	0.014532	0	0.021274	0.000873	0.019955	0.02802	0.034688	0.011529	0.018176	0.017868	0.028129	0.03104	0.016578	0.022939	0.006004	0.011988	0.012061	0.011815	0.009748	0.076064	0.044028	0.077671	0.051085
ENSG00000264371	MIR4425	0	0	0.060398	0	0	0	0	0	0	0	0	0	0	0.079393	0	0	0	0	0	0.033805	0	0.086599	0	0	0	0.036068	0
ENSG00000233755	RP4-799D16.1	0.023555	0.032727	0	0	0	0	0	0	0	0	0	0	0	0	0	0	0	0	0	0	0	0	0	0	0	0	0.055219
ENSG00000233419	RP4-781L3.1	0	0.007454	0	0	0.013528	0	0	0	0	0	0.045867	0.228416	0.076532	0	0.019396	0.05161	0.012514	0.213485	0.008681	0	0.021096	0.042612	0	0	0	0	0.009714
ENSG00000231953	RP4-706G24.1	0	0.106839	0	0.178167	0	0	0.110492	0	0	0.069253	0	0	0	0.101259	0	0.156237	0	0	0	0	0	0	0	0	0	0	0
ENSG00000117614	SYF2	6.273076	6.880508	10.632631	5.9739	3.971853	2.79022	6.89224	0.617792	10.391875	2.683759	12.356529	4.823218	8.964774	9.361688	5.970874	7.283557	4.653442	6.803747	16.68964	6.990627	5.606794	8.934665	0.830387	11.272607	6.742487	11.769331	11.358315
ENSG00000117616	C1orf63	46.303638	41.031433	55.241936	60.855526	16.041193	6.49005	31.899212	1.53517	43.588554	10.573538	30.534042	30.630535	33.493618	26.377337	45.246544	59.516464	18.000959	35.925228	52.001072	46.279663	38.493389	45.378483	2.261724	28.578363	11.202104	14.897532	11.699831
ENSG00000272432	RP3-465N24.6	1.198763	0.951559	1.963056	2.931495	0.271706	0.004871	0.902125	0.081316	1.358214	0.200316	1.098795	0.668582	0.241394	0.183352	0.749078	0.668196	0.829997	0.853362	0.753069	0.576875	0.444693	0.793695	0.008525	0.393387	0.266492	0.820471	0.749686
ENSG00000261349	RP3-465N24.5	3.012551	3.62576	5.458621	8.087686	0.826697	0.897372	1.45111	0	3.286221	0.505232	1.360217	1.283411	1.539993	1.301288	3.862362	3.870708	2.449332	2.990344	3.265478	2.002969	1.387049	3.701055	0.141959	1.187476	0.489359	0.927738	1.055
ENSG00000187010	RHD	1.96437	1.664484	2.024555	3.431584	0.999532	0.67982	1.428616	0.043382	1.544937	0.175168	1.574465	1.958277	0.593725	0.357006	1.839795	1.298707	1.745399	1.299257	0.583509	1.476434	1.203131	1.742717	0.091777	0.640677	0.433599	0.552595	0.512416
ENSG00000224183	SDHDP6	1.386243	1.644424	1.240714	0.952841	0.750909	0.593225	0.57984	0.099373	0.895516	0.655469	0.8937	1.516427	0.898628	0.667922	0.649343	1.477934	1.73702	1.213717	0.348702	1.342139	1.144851	1.201145	0.045939	1.958747	0.891286	0.804888	0.855018
ENSG00000259984	RP11-335G20.7	0.133669	0.153062	0	0	0	0	0	0	0	0.009294	0.264284	0	0.067273	0	0	0.087391	0	0.105668	0.28801	0.093054	0.028682	0	0	0.047353	0.035607	0.059379	0
ENSG00000183726	TMEM50A	13.946995	15.252788	15.72926	12.874882	5.877516	3.558159	12.669086	1.285466	12.278719	5.979006	16.377659	8.877513	17.440357	13.953718	12.278695	13.051908	17.399952	13.385126	14.913917	10.511824	13.097242	15.361992	1.607181	21.81543	16.780304	15.764685	19.556084
ENSG00000252515	RNU6-1171P	0.773962	0.739496	1.401586	0.790802	0.161856	0	1.504434	0	0.169686	0.313862	0.779454	0	1.170632	0.430523	0.977845	0.194757	0.124982	0.526843	0.743702	0.508936	0.6266	1.273757	0	0.140237	0.047911	0.264741	0.499997
ENSG00000238889	snoU13	0.869218	1.42407	1.695768	1.152429	0.744578	0.434829	1.446339	0	0.472084	0.209192	1.170502	1.092058	1.568947	0.730418	1.441544	0.905429	0.287547	2.365884	0.310141	1.05682	1.466386	0.465925	0	0.247845	0.689879	0.409886	0.247247
ENSG00000188672	RHCE	0.442005	0.371707	0.987415	0.628766	0.438735	0	0.304148	0	0.555475	0.17454	0.36212	0.336524	0.588702	0.279262	0.274688	0.280929	1.57088	0.540672	0.230713	0.339269	0.208059	0.47045	0	0.325677	0.155621	1.138318	0.564298
ENSG00000238084	RP3-469D22.1	0.799138	1.056317	0.792927	0.510671	0.446748	0.608769	0.345369	0.083622	0.571019	0.453811	0.705576	1.160241	0.661144	0.635292	0.337324	0.685974	1.29832	0.639739	0.264051	0.670039	0.915603	0.584418	0.0459	0.767755	0.673125	0.586612	0.736683
ENSG00000266468	AL031284.1	0	0	0	0	0	0	0	0	0	0	0	0	0	0	0	0	0	0	0	0	0	0	0	0	0	0.031003	0
ENSG00000204178	TMEM57	4.573793	3.96644	7.737455	3.771347	1.763366	0.936088	4.759872	0.671992	6.893251	1.489046	5.593231	2.589921	4.276325	3.747612	3.327867	4.48335	5.088053	3.951684	8.132672	3.594044	2.998861	6.922926	0.283766	4.685354	3.364953	5.534805	4.851333
ENSG00000157978	LDLRAP1	9.059417	10.13108	7.5591	12.084257	2.98176	4.76208	4.816281	1.551279	7.126601	3.184261	3.168489	6.169633	6.857265	7.005734	4.968249	9.255523	6.648204	9.728271	6.237548	5.710777	6.541395	4.406004	0.686966	3.869374	6.455834	4.507821	6.22754
ENSG00000225643	RP11-70P17.1	1.0341	1.301098	2.304819	2.18844	0.24278	0	0.586844	0	0.898181	0.126781	0.176883	0.751056	0.966433	0.585957	0.153268	1.162942	0.8859	1.65484	0.629651	0.269404	0.865393	0.719448	0	0.458141	0.399638	0.553914	0.92341
ENSG00000117643	MAN1C1	11.068224	7.21663	13.399163	6.305877	6.885899	2.447756	10.955046	0.379136	11.252339	2.953085	4.946372	4.351202	5.990711	5.714028	2.794734	10.068656	9.970543	5.314587	12.819977	8.480767	9.483212	7.800239	0.461134	6.820928	4.362163	2.891865	4.600491
ENSG00000233478	RP1-187B23.1	1.321818	1.296034	1.647776	1.981177	0.307489	0.126935	1.282363	0	1.025752	0.198332	0.331776	0.816668	0.672607	0.306982	0.646763	1.091336	1.634471	0.718722	0.986241	1.188024	0.740591	1.056103	0.070866	0.296365	0.344689	0.172032	0.429121
ENSG00000162430	SEPN1	36.322659	15.013088	81.266731	16.340977	24.459124	5.770267	46.171429	1.456107	72.823364	6.368044	35.89455	15.09987	14.031249	13.081693	31.621613	17.134569	38.413528	19.154116	38.154778	57.229774	17.101753	74.380623	1.92031	45.648724	12.879964	57.417038	42.702187
ENSG00000255054	RP1-317E23.6	0.540339	0.485085	0.745003	1.472688	0	0	0	0	0.659337	0	0.546536	0	0.259212	0.050612	0.498201	1.162065	0.422976	1.052024	0.20756	0.54093	0.168439	0.115537	0	0.229181	0.160615	0.092721	0.402684
ENSG00000228172	RP1-317E23.3	0.858516	0.237306	1.560616	0.530303	0.790047	0.029044	1.422608	0	0.734988	0.035673	1.055166	0.054497	0.265124	0.406261	0.352738	0.556162	0.852201	0.486481	0.441354	1.278369	0.202827	0.594651	0	0.66468	0.296247	0.637306	0.670936
ENSG00000117640	MTFR1L	19.002827	15.044789	32.43457	20.8085	8.412645	5.197793	15.202399	1.258721	21.302156	4.171954	14.209586	14.03422	15.86835	12.898812	16.439337	18.406128	21.23801	24.843296	20.805691	21.508493	15.490769	25.895712	1.268875	18.038105	8.311274	19.234312	15.8025
ENSG00000223474	AL020996.1	0.803009	1.296112	1.743005	1.874376	0.654435	0.348158	0.623213	0.046987	1.417157	0.350759	0.580769	1.820034	0.892364	0.617923	0.952596	1.206352	0.937045	1.719007	0.919925	0.866413	0.953525	0.914569	0.044168	0.268167	0.231182	0.459594	0.528782
ENSG00000272478	RP1-317E23.7	0.014853	0.002324	0.049395	0.015596	0.015914	0	0.027374	0	0.009447	0.008261	0.008167	0	0.01202	0.005927	0.017255	0.007542	0.0109	0	0.001625	0.091192	0	0.019422	0	0	0	0.005385	0.009206
ENSG00000127423	AUNIP	0.366803	0.176421	0.641278	0.355331	0.615312	0	0.993258	0	0.653899	0.30843	0.445627	0.337256	0.314574	0.375039	0.472335	0.306171	0.59649	0.210463	0.291572	0.848775	0.124837	0.612	0	0.314975	0.156576	0.576424	0.870107
ENSG00000236528	RP1-125I3.2	0	0.043199	0.191373	0.104004	0	0	0	0.010266	0.161647	0	0	0	0	0.032489	0.076336	0.080626	0	0	0.093312	0.109664	0	0.188449	0	0.069464	0	0.179393	0.096307
ENSG00000182749	PAQR7	5.77879	9.440531	6.856642	6.305134	2.866271	2.838583	4.219898	0.595531	5.575074	2.365965	4.171906	4.431494	8.791856	7.15041	4.017716	7.45005	3.815805	4.94794	7.502028	5.338501	5.616459	4.133687	0.779693	5.995037	7.73209	3.746599	6.425455
ENSG00000207302	Y_RNA	0.227029	0	1.372727	0.101618	0	0	0.51499	0	0.499217	0	0.390132	0	0.072458	0.082175	0.165675	0	0.028877	0.307926	0.120036	0.214109	0	0.365448	0	0.096665	0.090907	0.358461	0.155481
ENSG00000117632	STMN1	16.137798	7.545378	35.942394	5.568043	14.322332	3.308436	64.02742	0.625307	75.090538	3.610282	71.635002	14.850148	8.922505	8.42234	30.483027	7.894325	27.079844	8.187542	19.349178	42.404293	6.562705	93.691261	0.663121	46.282009	9.07673	68.461052	43.915211
ENSG00000229786	SNRPFP2	0.259426	0.043533	1.085409	0	0	0	1.166208	0	0.79416	0	0.23693	0.061206	0.114743	0	0.171728	0.097978	0.448953	0	0.0463	0.37533	0.004009	0.80012	0	0.049857	0.035868	0.530333	0.384182
ENSG00000223624	RP1-125I3.4	0.399143	0.114922	0.632444	0.467966	0	0.039774	1.376863	0	0.88199	0	0.174228	0.928815	0.215135	0.182509	0.271979	0.086213	0.255161	0.422026	0.198294	1.583257	0.136549	1.731667	0	0.412859	0.023325	0.558962	0.608286
ENSG00000264021	MIR3917	0	0.000147	0	0.000049	0	0.00006	0.002079	0	0	0.00026	0.003106	0.000043	0.000001	0.000409	0.040775	0.00019	0.000943	0.142309	0.000035	0	0.167281	0	0.000402	0.000257	0.001177	0.00559	0.001222
ENSG00000266763	AL033528.1	0	0	0	0	0	0	0	0	0	0	0.032882	0	0	0	0	0.082716	0	0	0	0	0	0	0	0	0	0	0
ENSG00000158006	PAFAH2	2.48214	4.226738	1.82421	3.453627	1.29079	1.678353	1.889217	0.346256	2.211873	1.179724	1.822625	3.999163	7.295414	4.908462	2.951863	4.64752	2.239958	3.86249	3.93741	1.663536	3.262986	2.274951	0.345915	1.62729	2.442514	1.708174	2.370872
ENSG00000207237	RNU6-110P	0.319507	0.656722	0.06131	0.164206	0	0	0.191482	0	0.153632	0	0.283687	0	0.12246	0.064611	0.102732	0.178686	0.388456	0.083243	0.100863	0.32604	0.134062	0.194592	0	0	0.224982	0	0
ENSG00000252190	SCARNA17	0.022302	0	0.144914	0.144077	0	0	0	0	0	0	0	0.036578	0.098396	0	0	0.210327	0	0	0	0	0.167884	0	0	0.006025	0	0.067762	0
ENSG00000252691	SCARNA18	0	0.111746	0	0	0	0	0	0	0	0	0.054436	0	0.082317	0	0.121202	0.178083	0	0	0	0	0.677614	0.037413	0	0	0	0	0.230238
ENSG00000158008	EXTL1	1.761964	1.624508	4.749391	3.353858	0.961396	0.678573	1.646381	0.406792	5.131205	0.742548	2.08194	4.754073	1.120715	1.513143	2.828123	3.721885	0.519264	5.62224	0.504667	1.839612	2.543839	2.158367	0.105859	2.659662	0.411214	1.782948	1.817322
ENSG00000158014	SLC30A2	0.218099	0.599978	0.330676	0.394073	0.129134	0.320426	0.104755	0	0.268034	0.146998	0.153228	0.391702	0.80334	0.393932	0.079374	0.675767	0.066534	0.68909	0.028278	0.164393	0.345929	0.060117	0.032681	0.129953	0.297354	0.068889	0.225263
ENSG00000158022	TRIM63	0.145897	0.233605	0.04765	0.079996	0	0	0	0	0	0.253781	0	0.040091	0.214356	0.37684	0.037439	0.842147	0.054032	0.156785	0	0	0.09152	0.067879	0	0	0.363653	0.295473	0.23859
ENSG00000265320	AL391650.1	0	0	0	0	0	0	0	0	0	0	0	0	0	0	0.086733	0	0	0	0	0	0	0	0	0	0	0	0.044994
ENSG00000175087	PDIK1L	2.752311	4.480455	2.244723	3.142227	1.161782	1.209309	3.575403	0.537215	3.613948	1.331557	2.706176	2.55817	5.111616	4.173949	2.113599	3.081326	3.253757	3.57068	3.522705	2.81443	2.252226	2.726917	0.127967	2.59248	4.098874	2.946408	3.481248
ENSG00000197245	FAM110D	2.607568	1.7375	0.340129	5.077885	1.421709	0.754125	0.765498	0.240334	0.857678	0.708897	0.403597	1.745726	3.685418	2.853655	0.98003	3.461255	0.577454	4.332148	0.138119	0.819832	3.08467	0.396399	0.13456	1.564958	2.912867	0.704416	1.185125
ENSG00000142684	ZNF593	1.330256	1.895888	1.361189	1.718124	0.888438	0.442035	0.574658	0.369318	1.512142	0.586109	1.2888	0.876682	2.337306	2.51274	2.029977	2.218376	1.644985	2.12889	2.464425	1.330702	1.804705	1.417667	0.269074	2.10081	2.552706	2.585242	2.399295
ENSG00000236782	RP11-96L14.7	0.094598	0.160633	0.190376	0.246768	0	0	0	0	0	0.099706	0	0	0.116426	0.170572	0.120575	0.400098	0.044843	0.282688	0.035305	0.261196	0.31602	0.051728	0	0.093947	0.14818	0.201779	0.09877
ENSG00000142675	CNKSR1	1.644094	6.662627	0.572693	10.765273	0.292749	2.425251	0.220767	0.218174	0.530857	1.769387	0.223375	4.987673	6.526847	4.312428	1.449312	7.65498	1.955881	10.800668	1.327498	0.269903	4.398593	0.893532	0.849422	0.140668	2.920429	0.40567	1.919476
ENSG00000188782	CATSPER4	0	0	0	0.04515	0	0	0	0	0	0	0	0	0.105905	0	0	0.072494	0	0.039096	0	0	0	0	0	0	0	0.032296	0
ENSG00000236155	RP11-231P20.2	0.082243	0.061936	0.049276	0.209978	0	0	0.112382	0	0.183335	0	0.128683	0	0.10483	0.057911	0	0.107656	0.025965	0	0.159055	0.106729	0.049134	0.080466	0	0.095497	0	0.113572	0.028436
ENSG00000130695	CEP85	3.758132	6.495325	5.088673	7.693701	1.884329	2.640928	5.275711	0.710225	4.516895	1.618376	2.275122	5.910422	6.115264	4.296123	5.483637	5.795641	6.704521	6.930702	3.617793	5.808743	5.735791	4.940464	0.667552	1.105688	4.238926	1.361969	2.872469
ENSG00000270733	RP11-231P20.5	0.088795	0.711983	0.601918	0.812675	0	0	0.687494	0	0.599301	0.57279	0.187656	0.632449	0.735571	0.394017	0.615725	0.449771	1.040686	0.574015	0.412979	0.707334	0.495047	0.13788	0.052663	0.099517	0.111813	0.109858	0.132823
ENSG00000142669	SH3BGRL3	30.676834	25.068798	25.611982	13.048564	22.256041	10.196391	33.599682	3.175171	28.571857	16.141899	29.44306	22.298407	35.146313	37.632072	33.045448	23.071041	110.789032	24.611584	19.592663	44.329391	33.144932	43.317287	4.83817	18.407749	37.196846	37.349892	35.936398
ENSG00000158062	UBXN11	9.047948	11.289595	7.948205	13.815287	5.516683	5.124112	4.056701	0.314107	4.727707	3.28484	3.44588	5.518582	10.836284	8.216886	10.430227	13.053593	18.112207	11.235736	11.721381	9.82537	11.440848	7.348145	0.888922	3.099011	4.596827	3.747521	3.978725
ENSG00000169442	CD52	12.305378	7.035026	0.708294	3.591501	8.163652	1.403937	4.082307	0.866043	1.385167	2.641787	6.498978	1.965348	6.812966	5.722634	23.179605	5.239913	5.278371	3.211743	0.227924	2.745003	6.256082	1.560462	0.660102	2.798543	6.954458	1.5726	4.203416
ENSG00000176092	AIM1L	4.124475	24.64489	0	31.641289	0.223333	7.564915	0.024721	0.897749	0	9.119306	0.048281	7.921869	29.447149	16.87159	0.303156	25.792128	0.086553	25.46596	0.001651	0.106005	15.861307	0	2.142434	0.014065	15.783221	0.071315	6.857728
ENSG00000225854	RP11-569G9.7	0.663907	2.202062	0.007539	1.766075	0.06773	0.184346	0.044144	0	0.052035	0.64688	0.061517	1.233708	2.052172	1.163924	0.065391	2.216812	0.069585	1.590413	0	0.069518	1.304012	0.047438	0.268143	0.019874	1.232519	0.027004	0.204736
ENSG00000265143	RN7SL490P	0.151247	0.559652	0	0.904709	0	0	0.006066	0	0.092494	0.017201	0	0.093238	0.491197	0.217624	0.050172	0.790969	0	0.321634	0.035386	0	0.441918	0	0	0	0.281255	0	0.181972
ENSG00000176083	ZNF683	0.717235	0.23477	0.044862	0.137108	0.11052	0.460289	0.127388	0	0.024584	0.142394	0.407283	0	0.129111	0.231058	2.813841	0.544517	0.594632	0.103981	0.033873	0.224034	0.504356	0	0	0	0.508398	0.092629	0.014163
ENSG00000131914	LIN28A	0.053194	0.134671	0.107112	0.149251	0.091749	0	0.064761	0.013231	0.056133	0.014889	0.091264	0.050742	0.114155	0.067137	0.02618	0.062141	0.032209	0.017441	0.022607	0.05126	0.073069	0.044873	0.034743	0.009683	0.011274	0.052599	0.036121
ENSG00000117682	DHDDS	13.413507	16.750593	18.548153	23.753378	7.119421	5.382715	10.066834	0.576845	13.906363	2.685379	10.289038	10.034378	20.032354	12.152098	16.541655	16.565907	15.64187	17.212702	15.31571	10.510372	10.092372	13.613453	1.6758	5.625217	10.046982	7.064125	10.224286
ENSG00000223583	RP3-476K8.4	2.507925	2.433894	2.489534	2.537678	1.183008	0.842437	2.160255	0	2.016052	0.586721	2.529738	2.675751	1.866882	0.798163	2.205396	1.819468	2.269245	1.378024	1.214265	2.396314	1.591039	1.974212	0.332921	0.424535	0.742243	0.582382	0.682421
ENSG00000225891	RP3-476K8.3	1.69618	2.122227	2.982371	3.492087	1.399297	0.654544	3.161252	0.112836	2.615711	0.203888	2.995356	2.35785	1.791518	1.10471	2.047732	1.699696	2.939005	2.459992	3.46202	2.588891	1.535994	2.917995	0.099728	0.618358	0.782878	1.180139	0.849717
ENSG00000198830	HMGN2	61.081329	56.940304	83.344009	45.345497	35.492569	16.072802	83.204399	6.344141	97.142677	16.170351	91.41478	35.756454	64.78363	68.855743	60.624218	51.381859	78.310867	44.981365	121.692841	75.994232	37.560726	100.18219	4.427163	101.055817	49.73711	90.173714	78.15329
ENSG00000224129	DPPA2P2	0	0.020669	0.058649	0.046404	0.023671	0	0.038366	0	0.060551	0	0.018406	0	0.043605	0	0	0.042345	0.128181	0.061992	0	0.048054	0	0.028917	0	0.001877	0.031857	0.029438	0.006156
ENSG00000117676	RPS6KA1	7.695819	10.280965	1.566845	10.951564	3.478738	3.326573	1.749036	1.06439	1.124086	2.777627	1.491158	7.472719	8.1699	6.577567	9.82416	8.569207	4.058457	12.325787	1.425827	1.868014	6.732317	1.793106	1.112007	1.930431	5.534053	1.187314	3.725371
ENSG00000238705	MIR1976	0.327445	0.119493	0.144914	1.044949	0.169816	0	0.193341	0	0.155162	0.198541	0	0	0.285593	0.238287	0.763668	0.355193	0.571876	0.797385	0	0.154187	0	0.293259	0	0.058374	0	0	0.247028
ENSG00000243905	RN7SL679P	2.402966	1.492627	0.655243	2.48194	3.789551	2.228373	3.196869	3.521275	1.168355	1.501593	4.23362	1.653293	1.870483	3.712689	2.124647	1.241577	2.667973	2.159168	0.562072	3.048261	2.893826	0.921871	1.944437	5.175438	6.895627	3.977076	2.852163
ENSG00000252802	Y_RNA	0.731469	0.582208	0.447531	0.140046	1.305252	0.223332	10.729714	1.23963	0.466407	0.448252	9.204928	0.42077	0.182365	0.456361	2.586345	0.365518	1.556681	1.522479	0	5.981172	1.478229	0.400309	0	0.651782	0	1.582471	0.516896
ENSG00000229247	RP11-492M19.3	0.097125	0.066796	0.036843	0.038834	0.429658	0.626747	0.090172	0	0.101157	0	0.218415	0.295853	0.04834	0	0	0.006454	0.068674	0	0	0.083879	0.031404	0.118266	0	0.015566	0	0.123613	0.037975
ENSG00000238316	snoU13	0.057551	0.121864	0.079429	0.05824	0	0	0.131992	0	0.249115	0	0	0.228611	0	0.067802	0	0	0.031643	0	0	0	0	0.045222	0	0.028037	0	0	0.066659
ENSG00000235069	RP4-785J1.1	0.096169	0.066868	0.037006	0.038999	0.430201	0	0.0905	0	0.077144	0	0.220595	0.337372	0.086244	0.007649	0	0.022207	0.031112	0	0	0.082817	0.031194	0.04973	0	0.015462	0	0.157205	0.038413
ENSG00000260063	RP5-968P14.2	0.377693	0.497341	0.316204	0.47423	0.170326	0.217927	0.190441	0	0.401797	0.077683	0.24265	0.235104	0.357766	0.392158	0.419602	0.39174	0.687016	0.356565	0.389483	0.327976	0.204141	0.495037	0	0.081942	0.190523	0.358924	0.227454
ENSG00000117713	ARID1A	15.411845	16.920748	14.312311	15.882249	8.141786	11.699891	12.764046	2.461715	15.371706	6.124218	7.203898	11.011877	16.088217	14.469522	18.627535	18.533531	16.59235	17.970783	15.689183	17.170914	14.130313	18.708553	1.916385	7.059078	11.412491	8.882333	11.53715
ENSG00000266138	RN7SL501P	1.922975	1.197517	0.860652	2.072219	1.056633	0.775961	0.984029	0.725881	1.387775	0.088859	0.851597	2.149437	1.173869	0.4626	2.800029	1.670047	3.752176	1.92657	1.126125	2.016398	1.092189	1.265808	0	0.382031	0.412181	0.607495	0.569419
ENSG00000060642	PIGV	4.346518	6.509685	3.040839	4.616199	2.315566	1.835985	2.726391	0.540463	3.9562	1.868558	3.475826	3.947402	5.860868	6.007986	3.117471	5.842439	4.564331	3.846476	5.193954	3.045386	4.672695	3.412084	0.504963	3.669308	4.057274	3.507231	4.960518
ENSG00000241188	RN7SL165P	0.190328	0.299905	0.171494	0.697299	0.077568	0	0	0	0.209897	0	0.097287	0.8885	0.435659	0.103639	0.146981	0.189013	0.353624	0.118271	0	0	0.409325	0.174573	0	0.04067	0.095873	0.0232	0.056768
ENSG00000204160	ZDHHC18	6.073962	6.908176	4.074776	8.108744	2.916045	3.707292	3.517229	0.335907	4.160286	2.619859	1.990138	4.320613	5.936578	4.543647	6.636447	7.029687	6.178957	6.926255	3.980244	5.292477	7.420692	3.063929	0.578514	2.679867	5.179346	2.274102	3.837576
ENSG00000175793	SFN	33.833748	146.656891	0.127945	53.890766	0.147348	55.848122	0.125267	14.470898	0.047092	42.72504	0.057188	33.308746	177.633881	116.566658	0.146219	167.567444	0.131756	60.12682	0	0.261166	74.985008	0.025686	14.984368	0.062003	226.909698	0.241253	101.407829
ENSG00000226698	RP1-50O24.6	0.005325	0	0	0.002142	0	0	0.018634	0	0.003526	0	0.00629	0.005457	0.001107	0	0	0	0	0	0.003807	0.001556	0.000232	0.011973	0	0.008123	0.004615	0.005005	0.008438
ENSG00000142751	GPN2	4.71852	5.509146	5.524612	6.461199	2.506361	1.912732	4.058328	0.42358	5.348909	1.147312	2.916768	4.127183	5.3514	3.879429	5.298791	4.412971	5.225177	4.495145	5.627901	4.176951	3.653761	4.935408	0.383362	3.810415	2.811844	3.584327	3.737795
ENSG00000198746	GPATCH3	4.064161	3.770417	3.468508	3.30834	1.825326	1.38291	1.595484	0.202837	2.91682	1.498963	1.873224	2.035686	4.427899	4.091158	2.808244	3.660224	2.805533	3.043007	3.721167	2.927787	3.496318	3.127997	0.525676	2.672607	3.193651	2.906821	3.691913
ENSG00000090273	NUDC	7.460365	9.696369	9.101987	9.796824	2.815098	2.273072	5.144803	0.273655	9.169163	3.266668	7.86044	7.671051	13.256907	10.491814	9.623753	10.046476	8.311091	9.540952	17.505219	5.46691	7.288684	9.89059	1.06386	8.139853	10.671368	9.294116	12.533622
ENSG00000131910	NR0B2	0	0	0.024073	0.087582	0.120752	0	0	0.126552	0.01559	0	0	0	0	0.033302	0	0.03764	0	0	0	0	0	0.055849	0	0.014284	0	0.03876	0
ENSG00000175707	C1orf172	1.009704	5.014941	0.134609	3.067846	0	3.58066	0.088745	0.337218	0.045609	1.45111	0.068447	3.091772	4.914365	4.262989	0.084666	3.770581	0.145767	4.837547	0.031223	0.202445	2.971725	0.043002	0.460072	0.031846	4.653838	0.099555	2.764528
ENSG00000172746	RP11-344H11.4	0.183017	0.378033	0	1.220763	0	0.537226	0.199176	0	0	0.060848	0	0	0.097558	0.253419	0	0.155416	0	0.263632	0	0	0.232619	0	0	0.068631	0	0.127058	0
ENSG00000224064	RP11-344H11.5	0.062131	0.224564	0	0.805594	0	0	0	0	0	0.013027	0	0.227805	0.095291	0.056474	0	0	0.086507	0.389463	0	0.009687	0	0	0	0	0.012142	0	0.103827
ENSG00000225294	OSTCP2	0.019762	0.298147	0	0.404907	0	0	0.008274	0	0	0	0.02228	0.08403	0.092334	0.059753	0	0.126074	0.080874	0.037291	0	0	0.062804	0	0	0.016502	0.06689	0.0353	0.015795
ENSG00000253368	TRNP1	1.999857	5.962696	0.125932	9.662931	0.28725	2.843012	0.087389	0.197066	0.296648	1.931918	0.37338	4.769358	3.675652	3.152806	1.062849	2.938543	8.447083	7.549412	0.242853	0.615342	4.39368	0.286225	0.295621	1.404494	2.983208	0.487953	2.231219
ENSG00000158246	FAM46B	4.469324	30.407391	0.049389	11.826926	0.229769	8.664299	0.041558	2.003034	0.035333	6.806506	0.033295	4.012822	22.263496	17.518974	0.094891	8.921345	6.728861	7.08889	0.092241	0.09798	9.723258	0.01613	1.68958	0.148187	26.59535	0.237896	15.54259
ENSG00000090020	SLC9A1	6.951832	6.851845	6.824047	7.190898	3.501824	2.566937	4.832201	0.778624	8.191134	3.280681	4.136823	9.437334	7.222687	6.243882	9.540481	9.773841	9.075032	13.309752	11.748495	8.152324	7.805399	7.619103	0.738272	4.399777	6.009685	5.191454	6.839912
ENSG00000229985	RP11-40H20.5	0.021252	0.064059	0.028602	0	0.005161	0	0	0.011377	0.026221	0.004899	0.04178	0	0.016413	0.047493	0.005254	0.017416	0.019606	0.023637	0.018507	0.017126	0	0.016226	0	0.003587	0	0.050192	0.029555
ENSG00000214973	CHCHD3P3	0.108683	0.0663	0.0548	0.014574	0.148129	0.035862	0.02024	0	0.039532	0	0.052577	0.056581	0.045322	0.024698	0.023767	0.035587	0.093122	0.154971	0.088939	0.061604	0.100503	0.130939	0	0.023511	0.048768	0.054555	0.092023
ENSG00000225159	NPM1P39	0.249742	0.452627	0.738051	0.201995	0.19949	0.020046	1.000526	0.312885	0.574303	0.273707	1.916711	0.360363	0.390557	0.632398	0.588938	0.399624	0.285135	0.304936	0.58806	0.812078	0.350747	0.753769	0.132093	1.062549	0.597619	0.775943	0.869752
ENSG00000225990	SNRPEP7	0	0.065593	0.024376	0	0.027793	0	0	0	0	0	0	0	0	0	0	0.020087	0	0	0	0	0	0	0	0	0	0.029734	0.015106
ENSG00000224311	RP11-40H20.4	0	0	0	0	0	0	0	0	0	0	0	0	0	0	0	0	0	0	0	0	0	0	0	0	0	0	0
ENSG00000142784	WDTC1	11.822566	16.440456	9.664066	14.207812	6.434234	6.333889	6.127699	1.329044	10.212739	5.845218	4.814339	12.402071	14.353022	13.17681	10.079282	16.589931	11.847391	16.942211	15.078021	10.015727	17.629723	7.403485	2.036823	8.106971	13.069372	6.85044	11.728189
ENSG00000252098	Y_RNA	1.042869	1.084515	1.279141	2.581042	0.230237	0	1.18979	0	1.11572	0	1.256852	1.083266	0.43614	0.448755	0.884509	1.050325	1.064106	0.403078	0.269166	1.925729	0.291619	1.114109	0.131985	0.385372	0	0.176688	0.487857
ENSG00000243659	RP11-4K3__A.3	0.77433	1.096912	2.108442	1.762797	0.979756	0	1.31842	0	0.624366	0.085089	0.466504	2.374314	0.6006	0.277287	0.85293	2.053297	0.51774	1.484358	1.158309	1.039534	1.157026	1.435291	0	0.672592	0.281071	0.470642	0.390178
ENSG00000186501	TMEM222	11.863991	11.59288	12.24771	13.608184	7.994516	3.93944	7.563867	0.645049	11.417776	3.388581	7.700869	5.951468	12.34006	10.041796	12.0858	7.586189	13.122993	9.088838	16.414639	13.810121	10.404447	11.878065	0.982812	14.41661	7.268078	16.015324	14.392702
ENSG00000206888	RNU6-48P	0.958992	1.008379	1.804885	1.692088	1.660606	0.375857	6.369408	2.367766	1.611677	1.188066	4.466695	0.971703	2.29429	1.324442	2.505124	1.644096	0.82066	1.625289	1.196233	4.044496	0	2.242998	0.170015	0.964907	0.905977	2.275452	0.861216
ENSG00000241547	RP11-4K3__A.5	0.949553	1.125815	2.36011	2.783212	0.068002	0	1.283195	0.170817	1.635061	0.729117	0.336723	0.299655	2.214617	0.857366	2.307791	1.661682	0.579962	0.794788	1.244953	0.436909	0.523841	2.437373	0.029683	0.414606	0.379205	0.575338	0.446673
ENSG00000142765	SYTL1	9.511565	34.491306	3.531125	38.761272	1.913599	11.024894	1.9056	1.858762	3.371779	10.602638	1.444169	13.423863	33.144699	20.792238	6.356227	32.750938	2.53751	36.00956	3.214739	4.363778	22.6373	3.480907	2.127111	1.134859	20.587801	1.195707	9.357862
ENSG00000142733	MAP3K6	14.824578	33.719097	10.629889	35.5336	3.877434	9.051575	2.43028	1.806998	6.631245	7.888204	3.284261	20.864759	23.674793	15.565232	8.860338	33.569019	5.094761	33.804901	15.850414	9.914408	18.188349	9.112163	2.167599	2.073128	13.436923	4.68271	11.485766
ENSG00000142748	FCN3	0.520644	0.292661	0.68796	1.234362	0.162233	0.078268	0.232385	0	0.262394	0.268137	0.292799	0.531408	0.618244	0.143749	3.866333	0.621139	1.304127	1.075606	1.215505	0.33738	0.355493	0.452342	0	0.331901	0.110651	0.385135	0.276498
ENSG00000174950	CD164L2	0.475239	2.810794	0.061965	6.927032	0.051751	0.605472	0	0.220935	0.087324	1.311772	0.038869	4.456133	2.533923	1.784444	0	3.048662	0.107582	6.41094	0	0.106968	1.666376	0.064902	0.364527	0	0.971736	0.045737	1.318702
ENSG00000231207	RP1-144C9.2	0	0.149888	0	0	0	0	0	0	0	0.269359	0	0	0	0.185785	0	0.172044	0	0	0	0	0	0	0	0	0	0	0
ENSG00000181773	GPR3	0.29529	0.46603	0.628439	0.221991	0.18973	0.227222	0.349111	0	0.649554	0.371018	0.182556	0.247786	0.72874	0.881386	0.57795	1.517216	1.63975	1.806723	0.34549	1.592484	0.317851	0.235981	0.037064	0.16412	0.273276	0.278374	0.292855
ENSG00000158195	WASF2	35.664345	39.710274	28.796041	29.408335	18.403419	15.393521	22.351612	3.247514	31.426764	15.806089	20.363791	24.770176	34.372051	33.902699	16.181244	33.996555	26.353329	31.304623	34.63475	33.597675	38.273151	27.876778	4.421199	24.757828	35.081207	33.289787	39.301483
ENSG00000241169	RP4-752I6.1	2.234121	2.842653	1.970726	4.393054	1.838221	1.168957	2.152047	0	3.112635	0.725111	1.237275	4.126112	2.090834	1.373262	2.656915	2.842092	2.832706	3.346744	2.183254	1.806558	2.288026	2.769786	0.07728	0.437801	1.608005	0.994183	0.571605
ENSG00000237429	RP1-159A19.4	1.011176	2.106835	0.947835	1.163559	0	0	0.404445	0	0.723027	0.428474	0.357204	0.931894	0.975844	0.716714	0.412081	1.535536	0.665862	1.939591	0.117238	0.45862	0.795882	0.26188	0	0.324224	0.562032	0.491216	0.695758
ENSG00000126705	AHDC1	14.957539	22.318777	13.535277	29.144753	5.869873	5.507951	5.47371	1.07943	15.731985	5.419241	3.883555	11.283479	15.767151	12.148048	14.036663	20.29085	9.059481	23.058605	14.544057	10.184117	13.467923	13.418554	1.1045	5.724643	10.329184	6.206358	10.383026
ENSG00000000938	FGR	5.896695	2.873535	0.532307	2.516277	4.866	0.793112	1.07123	0.205056	0.837703	1.446856	0.687253	1.769456	3.081024	2.604944	4.324887	3.808846	1.309345	3.673562	0.578277	1.77865	3.561301	0.525115	0.470453	0.445449	1.522589	0.953494	0.954896
ENSG00000235912	RP1-159A19.3	0.197543	0.034845	0	0.061469	0	0	0	0	0.358753	0.183077	0.413737	0.123833	0.030664	0.26977	0.094269	0.090892	0.136987	0.049049	0.015435	0.316972	0.083472	0.035637	0.048236	0.319577	0.381823	0.183085	0.105595
ENSG00000233975	RP11-288L9.1	0	0.129837	0.424244	0	0.476724	0	0.156081	0	0	0.278558	0.419638	0	0	0.18286	0.43059	0.33506	0.183266	0.170141	0.133117	0	0	0.191972	0	0.46467	0.081826	0.282434	0.104531
ENSG00000126709	IFI6	29.835432	8.415189	174.559021	8.782166	42.349472	1.855659	117.270538	1.290238	25.124683	6.888907	152.260864	3.96158	8.748835	10.843134	362.394348	13.539474	63.428818	12.27102	311.79303	18.614574	8.168245	8.844245	0.761935	237.466415	7.074477	145.123123	30.313601
ENSG00000225886	RP11-288L9.4	1.166376	0.685412	8.013811	0.625443	2.934798	0.616989	7.792943	0	0.2928	0	5.814824	0.900607	0.759435	0.07379	9.477826	0.625655	1.482983	0.887691	5.410174	1.544656	0.434736	0.171372	0.081168	0.815613	0.157235	1.041649	0.1469
ENSG00000206767	RNU6-949P	0	0	0	0	0	0	0	0	0	0	0	0	0	0	0	0	0.06674	0	0	0	0	0	0	0	0	0	0.043934
ENSG00000226662	CHMP1AP1	0	0	0	0	0	0	0	0	0	0	0	0	0	0.003317	0.003392	0	0	0	0	0	0	0	0	0	0	0	0.016275
ENSG00000207095	RNU6-424P	0	0	0	0	0	0	0	0	0	0	0	0	0	0	0	0	0	0	0	0	0	0	0	0	0	0	0
ENSG00000009780	FAM76A	5.01193	6.18948	6.665656	4.771812	4.025929	1.873761	5.861103	0.385294	3.315188	1.962862	5.821453	4.361155	7.960576	5.133366	3.26651	4.726882	3.570078	5.418231	7.40446	3.723883	4.991876	5.845669	0.532397	3.782459	4.147777	4.135255	5.571278
ENSG00000231344	RP3-426I6.2	0.539038	0.394815	0.622007	1.55205	0	0	0.104727	0	0.172941	0	0.152426	0.116336	0.881736	0.561016	0.235314	0.619172	0.375553	0.681079	0.774474	0.374753	0.597597	0.343441	0.104724	0.265956	0.163319	0.219699	0.281709
ENSG00000230833	RPEP3	1.191779	1.483647	0.533672	1.046327	0.298941	0.039694	0.75965	0	0.378401	0.073802	0.395852	1.01103	1.027096	0.877607	0.528666	0.557346	0.619995	1.187876	0.431943	1.036813	1.548886	0.435573	0.046482	0.146495	0.408064	0.176391	0.442661
ENSG00000117758	STX12	11.181396	11.983567	13.025502	10.066019	6.485779	5.487826	15.039959	1.707758	11.590358	4.372133	11.757535	7.660978	18.775068	12.265862	13.001307	11.496392	17.5781	12.3385	11.935063	10.347586	9.450612	11.790856	1.348249	10.278862	9.315055	9.088936	11.073759
ENSG00000269971	RP3-426I6.5	3.819893	3.643049	2.311529	2.545587	1.129645	1.162837	2.673148	0	1.23509	1.087918	0.926552	3.245286	3.066072	1.984472	2.837198	5.559113	3.253322	4.572168	1.772579	4.16136	3.534818	1.829502	0.689378	0.584551	2.537129	0.970512	1.456931
ENSG00000270031	RP3-426I6.6	0.598185	0.410506	0.73111	0.647557	1.261561	0	0.767439	0	0.442038	0.505522	0.989631	1.440187	0.555476	0.162834	0.316215	0.418059	0.968279	0.992526	0.59971	0.821419	0.62299	0.670511	0	0.116462	0.444465	0.297762	0.275965
ENSG00000223062	RNU6-1245P	0.404991	0	0.159952	0.159643	0.177826	0	0.206109	0	0.049757	0.036635	0.135806	0	0.304782	0.077859	0.088915	0.241592	0.125444	0.901267	0.129125	0.001576	0.195264	0.216467	0	0.024225	0.48241	0.219785	0.298895
ENSG00000117751	PPP1R8	6.659454	7.593546	7.072264	5.09524	3.701711	2.326716	10.739817	0.999205	8.73255	2.571862	9.680302	5.194779	7.167173	7.430659	7.12281	5.854214	8.182071	5.539415	9.153933	8.484516	4.946983	8.613692	0.746956	9.105779	7.667527	9.805415	9.431914
ENSG00000252947	SCARNA1	36.814461	40.838024	46.056339	16.251163	61.386433	31.547205	237.769104	24.185793	63.783951	24.723303	196.767868	35.885902	40.234173	61.943996	74.034126	23.903591	54.971306	30.210945	34.106583	76.782944	52.321285	58.95536	19.848442	107.590263	61.238277	154.956848	57.890194
ENSG00000268552	AL109927.1	0.000795	0	0.000273	0.00016	0	0	0.000489	0	0.00161	0	0.001794	0	0.000008	0.000005	0	0.000145	0.00109	0.000949	0.000659	0.000027	0.000103	0.00005	0	0.000343	0.000126	0.000318	0.000377
ENSG00000130775	THEMIS2	7.419239	3.432032	3.472264	2.094812	5.128919	1.947778	2.568968	0.186889	2.121311	2.492845	2.107885	1.458357	5.313657	6.025985	12.305918	5.022889	12.600554	2.447688	3.551523	1.6171	4.732165	1.939636	0.68969	4.408994	3.950897	2.557012	1.891965
ENSG00000117748	RPA2	7.363918	7.696016	7.909525	4.18062	2.697909	1.966897	5.913757	0.738661	7.580841	2.626496	7.7397	4.506984	6.664607	7.796532	5.712688	7.015397	5.481415	3.681871	11.750321	5.498189	3.901704	7.364658	0.443842	7.714048	6.721265	8.43392	10.425635
ENSG00000130768	SMPDL3B	0.334698	0.529323	0.34801	0.328632	0.117393	0	0.191994	0	0.264391	0.124362	0.163224	0.315548	0.79985	0.405843	0.169747	0.496096	0.183227	0.39241	0.159037	0.295702	0.243292	0.24476	0.045646	0.093745	0.176528	0.146799	0.155215
ENSG00000227050	RP11-460I13.2	0.238892	0.155052	0	0.22204	0	0	0	0	0	0	0.14556	0	0.159379	0.061865	0	0.167711	0.122528	0.292174	0.036403	0	0	0.059149	0	0	0	0.153282	0.121365
ENSG00000158156	XKR8	2.227996	2.480423	2.714732	2.590764	1.419421	0.968813	1.956378	0.338092	2.551446	0.994168	1.504965	1.40635	1.738362	2.176861	2.052698	2.269839	4.268117	2.778936	2.653333	2.860593	2.1465	1.597636	0.217352	3.130521	1.706719	2.336701	2.026225
ENSG00000158161	EYA3	5.151864	6.397017	5.94569	5.138349	2.581542	2.137644	6.858505	0.503207	6.684346	1.796631	4.642306	4.797944	7.932164	6.067785	6.534137	6.401443	5.696233	5.98404	7.332701	6.004853	5.892808	7.929515	0.804891	4.116463	5.439527	3.83867	4.300226
ENSG00000238231	RP11-460I13.6	1.011985	1.247072	1.391092	0.912038	0.212858	0.44139	0.695395	0	0.787454	0.385752	0.804825	1.071421	0.90091	0.741958	1.929887	1.480325	1.61744	0.557593	1.719594	0.946686	0.731214	1.319168	0.047766	0.244134	0.298128	0.334821	0.249729
ENSG00000240750	RN7SL559P	1.676323	1.723689	1.457488	1.336212	1.21472	0.88317	2.4397	0.27325	1.623118	0.962794	2.402665	1.125232	2.146567	1.018183	2.823598	1.534528	2.711809	2.228815	1.83793	1.399893	1.06751	0.806315	0.054753	0.602884	0.559696	1.00569	0.836161
ENSG00000228589	SPCS2P4	3.387851	3.814837	3.965863	2.48683	1.202427	0.9469	5.008641	0.226464	4.301279	1.179639	5.236296	2.660385	4.158937	3.680039	3.902944	3.464818	2.278558	2.789132	6.987875	3.339972	3.042688	4.39637	0.054276	5.628439	3.913469	5.637642	5.368984
ENSG00000228943	RP5-1053E7.2	0	0	0	0	0	0	0	0	0	0	0	0	0	0	0	0	0	0	0	0	0	0	0	0	0	0	0
ENSG00000214812	RP5-1053E7.3	0.152588	0.070657	0.059328	0	0	0	0	0	0.102228	0	0	0	0	0	0.158201	0	0.07664	0	0	0	0	0.058472	0	0	0	0	0.029444
ENSG00000253005	RNU6-176P	0	0	0	0	0	0	0	0	0	0	0	0.209016	0	0.075751	0	0	0	0	0	0	0	0	0	0	0	0	0
ENSG00000252429	RNU7-29P	0	0.121857	0.077141	0	0	0	0.046776	0	0	0	0.119644	0	0.075619	0	0	0.11332	0.034307	0	0	0	0.05564	0	0	0.011637	0	0	0
ENSG00000169403	PTAFR	2.644375	2.12564	0.50362	0.951958	2.325868	0.846618	0.940988	0.149021	0.366936	0.955765	0.920966	0.424135	2.769193	2.904552	3.177533	2.429158	2.014289	1.035987	0.412219	1.012963	2.907682	0.539213	0.243925	1.145593	2.842777	0.950505	1.357244
ENSG00000126698	DNAJC8	10.781531	10.58989	12.158476	7.855357	7.158511	2.910905	19.328909	2.06234	15.683209	3.880809	17.088081	10.025255	12.474897	12.482147	16.097759	8.952837	11.551893	9.410236	19.419067	15.796274	9.357406	18.659769	1.28893	14.847161	12.21265	18.299091	18.821018
ENSG00000215902	AL353354.1	0.336669	0.28538	0.1562	0.225594	0.231958	0	0.982147	0	0.216965	0.365971	0.619072	0.30311	0.273097	0.098753	0.611385	0.345546	0.17578	0.329714	0.160552	0.709151	0.981397	0.160862	0	0.392682	0.358459	0.565097	0.589485
ENSG00000269804	AL353354.2	0	0	0	0	0	0	0	0	0	0	0.001209	0	0	0	0	0	0	0	0	0	0	0	0	0	0.000454	0.000345	0
ENSG00000130770	ATPIF1	9.029385	12.012952	14.075255	10.47421	4.606059	2.585727	14.466963	1.042144	17.572975	3.833664	22.155991	7.320419	17.144953	15.937021	18.610176	10.911208	6.592096	9.393124	26.238243	11.097724	8.433495	15.049426	1.204629	19.736862	12.698329	20.673765	18.995598
ENSG00000270605	RP5-1092A3.4	0.760119	0.8478	1.268163	1.623694	0.535903	0.36984	2.487885	0.041924	1.294512	0.035324	2.559143	0.860472	1.275289	0.541023	2.251892	0.592782	0.303483	0.647278	2.009447	1.149668	0.673824	1.210563	0.015305	0.705116	0.15122	0.697563	0.644579
ENSG00000271398	RP5-1092A3.5	0.026466	0.040764	0.102974	0.20566	0.06433	0	0.032299	0	0.182864	0	0.245959	0.035287	0.091503	0.103264	0.148914	0.045858	0	0.155099	0.073985	0.017686	0	0.145206	0	0.006282	0	0.044917	0.040853
ENSG00000130766	SESN2	2.831886	2.277037	2.206356	1.766916	1.449463	1.143013	2.649913	0.2385	2.540279	1.419037	1.438173	1.146062	3.278665	2.943558	5.22684	4.13924	5.832216	2.620275	1.948009	2.925491	2.842006	1.306233	0.332051	4.229465	2.473475	2.447121	2.239776
ENSG00000130772	MED18	2.271792	3.562022	2.437879	2.179462	1.672016	1.801371	3.013891	0.203565	3.350101	0.696728	2.165275	2.167892	3.394164	2.648407	2.928123	2.711194	2.498323	2.230222	2.290743	2.373061	2.329277	3.015604	0.119495	3.297846	3.781683	2.954929	3.314217
ENSG00000204138	PHACTR4	5.886715	8.375662	6.316004	7.780817	3.640932	2.980851	6.889495	0.756994	7.678816	3.035313	5.288188	7.472973	9.783877	6.742638	7.506118	9.584277	5.695918	8.586782	8.608284	6.597704	6.65392	7.723943	0.717405	3.955718	6.703882	4.834224	5.749666
ENSG00000206779	Y_RNA	1.873881	0.729824	3.357404	1.566348	2.264776	0.842033	7.576666	0	4.589238	0.29454	1.861446	1.863295	1.197588	1.147645	2.552063	2.991015	2.369099	2.350423	1.423584	4.958139	2.631369	2.568152	0.630404	1.039608	0.585288	1.295314	0.753742
ENSG00000229820	RP1-308E4.1	1.020185	0.476676	1.559847	1.363762	0.279302	0.041548	1.780307	0	2.44499	0.159514	0.899772	0.559807	1.763841	0.842392	2.071437	1.305114	0.416847	2.427041	2.538198	1.07005	0.25391	2.266186	0	0.070618	0.373796	0.545053	0.240592
ENSG00000221216	RNU6ATAC27P	0.37551	0.692901	0.725186	0.507496	0.931847	0	0.693753	0	1.355724	0.133933	0.444494	1.406247	0.604078	0.672312	2.063999	1.05743	0.986233	0.839822	1.291108	0.875883	0.539917	0.973676	0	0.076874	0.347779	0.119771	0.210183
ENSG00000180198	RCC1	5.533436	5.986739	4.183174	4.249893	2.842689	1.790703	5.022219	0.88939	8.120438	1.621141	6.089958	2.871724	4.863836	3.786142	7.952642	4.726996	10.228319	6.440586	6.617908	7.893883	3.603438	8.69196	0.561133	7.078354	3.840657	6.611472	6.460396
ENSG00000242125	SNHG3	821.190063	872.891907	1008.259644	720.615051	1284.729126	381.720642	3588.166748	557.276367	1819.332153	434.457458	4286.088379	1383.054199	1778.29126	1626.743652	2077.938477	613.048157	605.699829	399.350739	1757.606323	1729.511963	850.024658	1069.866089	751.35791	4139.651367	3035.464111	4047.116699	2007.739624
ENSG00000200087	SNORA73B	1191.141602	1453.619751	1372.08728	1343.332275	1603.617065	702.670166	4107.378906	1057.6698	1883.325562	789.375793	4487.198242	2248.279541	2448.866211	2500.876953	2212.792969	972.212402	871.308044	781.027283	1773.50415	2020.876221	1399.452271	1197.44519	1173.547607	4209.003906	4600.19873	5252.902832	3070.708984
ENSG00000238821	snoU13	0.630521	0.705655	0.976718	0.133515	1.229468	0	1.359187	0	0.986664	0	0.384862	0.307432	0.091365	0.092	1.502976	0.980213	0.72519	2.38304	0.27621	0.967461	0.363653	1.626134	0	0.245415	0.302989	0.145829	0.208468
ENSG00000231468	PRDX3P2	0.357213	0.781543	0.281289	0.423569	0.03891	0	0.606287	0	0.502261	0.216757	0.267137	0.398883	0.294151	0.102889	0.998959	0.373747	0.701512	0.7706	0.082542	0.428338	0.329817	0.704194	0	0.06943	0.063111	0.081719	0.152925
ENSG00000180098	TRNAU1AP	7.260557	8.299669	8.203698	9.283278	2.837187	3.166738	5.023577	0.390934	6.386121	1.882782	4.627052	3.633327	6.460467	4.99976	7.73228	8.610578	6.334846	5.422822	9.098206	5.026626	5.541505	8.277971	0.401811	4.683154	4.599157	4.92785	5.095166
ENSG00000197989	SNHG12	156.247925	127.776505	122.707367	74.74968	354.441528	73.812874	1810.450439	173.592987	165.063812	48.636261	1642.966919	441.926788	117.297195	113.476234	96.959404	75.420914	97.895355	57.907757	52.458225	434.396942	194.465179	79.06572	105.184769	832.702698	343.761047	731.658325	284.098969
ENSG00000221539	SNORD99	2.161515	2.125795	4.022332	1.8567	3.022265	0.223466	15.61881	0.396176	2.245104	1.304416	12.190062	2.66919	1.882111	0.973288	3.897371	2.499012	2.06133	1.213009	2.931067	3.447124	2.482363	2.307256	0.97679	1.157905	1.794234	2.461977	1.101609
ENSG00000120656	TAF12	4.632529	4.531404	6.333266	3.320874	2.544138	2.345279	6.396054	0.41115	5.647868	2.112121	7.396892	3.682894	5.076318	5.689265	5.798432	4.909676	5.601665	3.721893	10.710502	4.978936	4.214553	6.873067	0.46859	7.493975	5.149925	6.419472	6.500493
ENSG00000188060	RAB42	2.92391	0.679672	2.821503	0.503865	3.159264	0.52203	2.549523	0.181473	3.870227	0.78738	1.984114	0.284782	0.610961	0.841905	3.589659	1.451854	4.430605	0.805887	4.252226	2.560313	1.276124	2.840091	0.130907	2.73154	0.496609	3.583584	3.031825
ENSG00000229388	RP11-442N24__B.1	0.540236	0.278693	0.858284	0.433368	0.262822	0	0	0	0.476087	0.297124	0.416974	0	0.21087	0.179845	0.229689	0.191853	0.361397	0.120535	0.838506	0.075265	0	0.475803	0	0.405755	0	0.422661	0.602747
ENSG00000270103	RNU11	213.120651	184.211639	221.669037	112.370979	283.195038	147.207748	977.124939	170.568726	217.724121	80.797058	627.232056	268.670959	60.492977	133.081726	203.886154	154.77919	316.829742	194.40123	85.57917	790.606018	353.540314	133.356873	92.344345	175.264511	156.798538	303.691193	133.374786
ENSG00000162419	GMEB1	2.937422	3.035358	4.9199	2.931305	1.472296	0.954419	2.748814	0.179239	4.381447	1.053671	2.409716	1.760803	3.188491	2.527355	3.340138	2.531936	1.922584	2.739836	3.870852	3.575258	2.578195	4.523435	0.304474	2.454704	2.298418	3.578097	3.731133
ENSG00000252777	SCARNA24	0.505655	0.201292	1.216159	0.331995	0.509448	0	1.14666	0	0.97139	0.125158	0.379346	0	0.330083	0.166598	0.2726	0.357427	0.369598	0.463827	0.253256	1.256865	0.702096	0.272977	0	0.148328	0.065002	0.355264	0.291782
ENSG00000198492	YTHDF2	11.953758	16.092499	12.53162	13.752733	5.034775	3.079722	12.03612	2.355474	12.247262	6.066318	10.161033	10.793365	23.798264	16.323771	15.648125	19.238117	10.843691	14.877257	15.746222	10.725138	10.840918	15.906155	1.281424	11.253021	14.746915	11.146715	15.40961
ENSG00000116329	OPRD1	0.404579	0	0.022465	0	0.015124	0	0	0	0.030506	0	0	0	0	0	0	0	0	0	0.975969	0	0	0.84563	0	0.894645	0	0.38043	0.157075
ENSG00000226852	RP1-212P9.2	0.351725	0	0.006553	0.038188	0	0	0	0	0.022541	0	0.007098	0.062886	0.029121	0	0.016326	0.023211	0	0	1.035668	0	0	1.489726	0	0.867608	0	0.38134	0.10507
ENSG00000233427	RP1-212P9.3	0.067396	0.027231	0	0.071439	0	0	0	0	0	0	0.0222	0	0	0	0.081891	0	0.066598	0	0.150345	0	0	0.303228	0	0.217634	0	0.097089	0.081346
ENSG00000199756	Y_RNA	0	0	0	0	0	0	0	0	0	0.215641	0	0	0	0	0	0	0	0	0	0	0	0.088102	0	0	0	0	0
ENSG00000159023	EPB41	6.712729	16.003962	2.236654	14.062949	2.875784	7.755129	2.904406	1.891786	2.760977	3.785953	2.796415	10.046525	17.361071	14.000762	6.090711	11.423288	4.887093	11.642891	2.545056	3.980378	9.053968	3.04877	1.816737	2.821283	8.360456	2.270294	5.609917
ENSG00000225616	RP4-604A21.1	0.424628	0.638155	0.028896	0.30018	0.157503	0.442496	0.25292	0	0.003356	0.036099	0.259652	0.659352	0.793415	0.433865	0.270696	0.557035	0.244258	0.574034	0.162424	0.313457	0.214519	0.039182	0.175033	0.29721	0.196264	0.216066	0.458177
ENSG00000206704	Y_RNA	0.66106	0.864483	0.176479	0.387355	0	0	0.24694	0	0	0	0.270946	0	0.302168	0.197191	0.072165	0.140294	0.34677	0.565425	0.083019	0	0.398477	0.211661	0.124605	0	0.05011	0.104915	0.146009
ENSG00000253304	TMEM200B	4.922975	2.63107	6.333814	3.816799	3.014151	1.543293	4.119595	0.135021	7.745314	1.025347	3.215609	1.434527	2.135138	2.147135	5.540511	3.023238	6.234033	2.106001	6.843768	4.753623	3.331849	4.373796	0.255177	5.171204	2.366062	4.831262	5.311544
ENSG00000225750	RP11-242O24.3	1.104075	1.15584	2.271871	2.469525	0	0	0.790688	0	0.602223	0.240852	0.327459	1.902486	1.011607	0	0.249082	1.67985	0.798786	1.770332	0	1.97234	1.12104	0	0	0.259615	0	0.559775	0.558787
ENSG00000116350	SRSF4	18.758202	20.854321	20.972519	25.755222	10.116549	6.16969	15.873618	1.302006	20.237259	6.437739	13.404253	16.928637	28.474297	19.493082	25.987858	27.370827	16.307419	25.03721	25.349491	16.845676	16.948427	23.205252	1.820361	11.106248	14.139551	12.211053	15.393351
ENSG00000227637	RP11-242O24.5	2.57697	1.300755	1.797382	3.132644	0.947785	1.05515	3.129102	0.592971	2.463637	1.376473	1.736624	3.300182	2.00864	1.235292	3.724059	2.246115	2.859985	5.514294	2.338808	2.233853	2.162332	2.525246	0	0.312466	0.785178	0.861998	0.579287
ENSG00000116353	MECR	7.184422	10.352925	7.452935	11.451	3.970486	3.774103	4.17418	0	4.304486	1.875079	4.538803	6.204923	12.751382	11.377829	7.169835	9.305039	6.112336	10.108857	7.608701	5.623192	5.303774	7.815339	0.253035	3.162802	5.529988	6.470955	6.16822
ENSG00000237934	RP11-467D18.2	1.116774	1.388728	0.962803	2.399459	0.549457	0.540085	1.056458	0	0.650621	0.08835	0.328836	1.83226	1.110334	0.363589	0.711893	0.680669	0.946931	0.450612	0.40285	0.978879	0.906065	0.768554	0.138699	0.172421	0.374803	0.443772	0.538933
ENSG00000060656	PTPRU	8.990111	7.807606	15.191497	7.94364	4.098281	2.115457	6.780381	0.351942	17.934402	3.115375	4.509309	4.930701	5.584532	5.045522	4.994095	11.249982	1.89435	12.25434	16.229273	12.145513	7.378453	11.122328	0.742722	8.066679	5.222877	15.450703	13.072501
ENSG00000221550	AL645859.1	0.891691	0.334741	0.918467	0.226319	0	0	0.788341	0	1.099052	0.192601	0.439631	0.449673	0.044668	0.014372	0.272573	0.431762	0.476545	0.196806	0.847526	1.177727	0.01822	0.546989	0	0.172334	0.08077	0.307263	0.190921
ENSG00000230523	RP3-437I16.1	0.24934	0.250814	0.713909	0.172813	0.17116	0.114379	0.146986	0	0.475365	0.130995	0.06589	0.229544	0.140372	0.080535	0.157727	0.664116	0.028201	0.608026	0.057578	0.333131	0.30835	0.286961	0	0.139127	0.146636	0.310824	0.367802
ENSG00000266678	AL139151.1	0	0	0	0	0	0	0	0	0	0	0	0	0	0	0	0	0	0	0	0	0	0	0	0	0	0	0
ENSG00000225011	RP11-810H18.1	0	0	0	0	0	0	0	0	0	0	0	0	0	0	0	0	0	0	0	0	0	0	0	0	0	0	0
ENSG00000221126	AC092265.1	0	0	0	0	0	0	0	0	0	0	0	0	0	0	0	0	0	0	0	0	0	0	0	0.015175	0	0.045879	0.015871
ENSG00000228176	RP4-656G21.1	0	0	0	0	0	0	0.08347	0	0	0	0	0	0	0	0	0	0	0	0	0	0	0	0	0	0	0.050149	0
ENSG00000222787	AL645944.1	0	0	0	0	0	0	0	0	0	0	0	0	0	0	0	0	0	0	0	0	0	0	0	0	0	0	0.062503
ENSG00000270927	RP11-179G8.1	0.00398	0	0	0	0	0	0	0	0	0	0.016479	0	0	0	0	0.003963	0	0.006162	0	0	0	0	0	0	0	0	0.024023
ENSG00000233399	RP11-111I12.1	0	0	0	0	0	0	0	0	0.059333	0	0	0	0	0	0.054105	0	0.038504	0	0	0	0	0.003941	0	0	0	0.026809	0
ENSG00000233372	RP5-893G23.1	0	0	0	0	0	0	0	0	0	0	0	0	0	0	0	0	0	0	0	0	0	0	0	0	0	0.049712	0
ENSG00000231251	RP3-357I16.1	0	0	0.065445	0	0	0	0	0	0	0	0	0	0	0	0	0	0	0	0	0	0	0	0	0	0	0	0.024082
ENSG00000236335	RP4-591L5.1	0	0	0	0	0	0	0	0	0	0	0	0	0	0	0	0	0	0	0	0	0	0	0	0	0	0	0
ENSG00000231949	RP4-591L5.2	0	0	0	0	0	0	0	0	0	0	0	0	0	0	0	0	0	0	0	0	0.159574	0	0	0	0	0	0
ENSG00000162510	MATN1	0.182172	0.146594	0.607635	0.174976	0.044703	0	0.137524	0	0.334922	0.124729	0.168022	0.032659	0.110726	0.127341	0.307016	0.177425	0.282822	0.187772	0.202346	0.560048	0.038956	0.331922	0	0.160177	0.059815	0.305057	0.231702
ENSG00000186056	MATN1-AS1	1.166776	1.2993	1.285177	1.929376	1.583677	0.318434	0.381731	0	0.650594	0.398075	0.386	0.87766	1.475629	0.837257	0.85278	1.487687	2.539961	1.127044	0.847479	1.324308	1.404579	0.543602	0	0.423542	0.566098	0.374433	0.645361
ENSG00000162511	LAPTM5	26.994505	14.367271	7.753692	5.165121	36.238487	8.044588	17.186054	3.155903	8.661741	10.18878	18.696476	4.058088	16.534937	20.789295	51.502899	23.529909	42.819279	8.290689	13.366329	10.255068	21.268307	7.440501	2.083205	18.239838	17.636341	14.644094	14.766024
ENSG00000264773	MIR4420	0.214431	0	0.312411	0.038308	0.608691	0	0.396725	0	0.136993	1.02818	0	0	0.603939	0.271302	1.426401	0.688708	0.576748	0.353078	0.190567	0.351425	0	0.111053	0	0.105633	0.180064	0.040696	0.303449
ENSG00000229607	RP5-1125N11.1	0	0	0.057117	0	0	0	0	0	0	0	0.013161	0	0	0	0	0	0	0	0	0	0	0	0	0	0	0	0
ENSG00000223382	RP1-65J11.1	0.074232	0.074522	0.0514	0.043857	0	0	0.116737	0	0	0	0.145616	0	0.028367	0.069482	0.21778	0	0.047589	0	0.047298	0	0	0	0	0.091466	0.029599	0.11983	0.104268
ENSG00000222784	RN7SKP91	2.048192	1.958227	1.132012	1.285786	3.017241	1.797077	8.661578	0.341513	1.600039	0.543508	8.484159	6.186474	0.979502	1.698397	0.81858	1.736366	2.638239	1.619309	0.373492	4.000041	2.587602	1.125836	0.606963	2.37919	1.947704	3.051976	1.555156
ENSG00000235143	RP1-65J11.5	0.027292	0	0.02447	0	0	0.289475	0.006751	0	0	0	0	0.054856	0	0.018837	0.013308	0.022702	0	0	0	0	0	0	0	0	0	0.023722	0
ENSG00000162512	SDC3	25.141457	10.160165	24.416792	11.06372	16.257372	4.289287	19.934814	0.654678	36.621826	3.629127	16.814457	5.349179	9.240366	8.811185	31.565418	10.636865	22.285011	10.76422	30.861753	31.497772	10.266023	22.548162	0.987288	20.600355	6.404512	33.020565	33.514595
ENSG00000134644	PUM1	21.523201	25.523857	26.924231	21.351358	10.289253	8.202314	24.11063	1.766977	26.11343	7.815553	21.492655	17.712263	27.51396	25.274151	29.036362	28.176628	19.534946	23.244114	36.12323	21.745039	22.846096	34.652973	2.326651	17.841919	17.223537	20.703249	23.023136
ENSG00000200154	SNORD103A	5.120746	5.314097	6.795064	4.521793	3.593179	3.105275	18.061182	2.253631	5.038572	2.59492	19.1717	9.655749	4.784656	3.980507	7.442634	5.059126	6.522343	5.115902	5.239004	11.140832	5.398466	6.671018	1.785796	3.544915	2.597521	5.409268	3.099281
ENSG00000202107	SNORD103B	5.920686	5.616936	7.374026	4.81123	4.354983	3.467628	18.748814	2.252625	7.190505	2.443171	19.91728	10.315858	4.239387	4.061226	8.433602	4.611139	6.643871	5.564897	6.213915	11.157699	5.819639	7.575837	1.762762	3.852042	2.661677	5.583955	3.329143
ENSG00000200181	SNORD85	4.455757	3.691415	4.553861	3.502684	3.233482	0.873748	18.844116	8.020708	5.446335	1.490087	15.808981	5.749729	2.869843	1.84916	4.012733	3.636883	4.4513	3.530754	3.950927	6.743195	5.14497	6.899448	0.444031	3.964105	2.414304	8.055771	2.990559
ENSG00000237329	RP11-201O14.1	2.63727	2.42331	3.748032	2.207177	1.341781	0.535507	6.822226	0	3.36989	1.088317	3.266074	5.588034	3.006331	1.880792	3.448775	3.538183	2.799689	4.72634	3.339534	4.777805	1.790608	3.984891	0.139283	0.961746	1.001844	1.741133	0.913462
ENSG00000232768	RP11-201O14.2	2.196215	1.652634	2.396853	2.355411	1.43979	0.645973	2.831317	0.449574	2.722757	0.639758	1.677992	1.930994	4.138947	1.559977	2.902674	3.030255	2.026504	5.039153	4.89223	2.134569	0.901217	3.631157	0.346991	0.434909	1.227928	1.019211	0.918494
ENSG00000215900	SEPW1P	0	0	0	0	0	0	0	0	0	0	0	0	0	0	0	0	0	0	0	0	0	0	0	0	0	0	0
ENSG00000225142	RP11-490K7.1	0	0.019241	0	0	0.014806	0	0.066516	0	0.016012	0	0	0	0.016351	0	0	0	0.030821	0	0.016969	0	0	0	0	0.003433	0.004077	0.021259	0.019048
ENSG00000084628	NKAIN1	0.370355	0.325381	0.074388	0.151832	0.149733	0	1.136366	0	3.685757	0.093926	0.35124	0.106763	0.120973	0.117051	0.372122	0.159079	0.881385	0.062947	0.670954	0.438747	0.228624	1.243402	0.023763	0.523658	0.280158	0.857177	0.778457
ENSG00000060688	SNRNP40	9.555561	11.273249	12.551707	10.251117	3.445175	3.934209	10.193132	1.959218	11.173464	2.532569	7.548584	7.425868	12.435514	8.242742	12.717049	9.037431	10.263648	8.489962	16.460255	7.569434	7.003709	11.737793	0.818207	6.426966	8.537277	8.499281	9.853223
ENSG00000229447	RP11-490K7.4	1.056272	1.330361	2.150822	2.287532	0.998691	1.139089	2.430255	0	2.026905	0.25544	0.954323	2.59309	2.261717	1.02389	2.49407	1.215068	2.448047	2.245224	2.41001	1.879436	1.372566	1.764683	0.146078	0.537202	0.510283	0.862749	0.726669
ENSG00000121766	ZCCHC17	5.357922	5.817832	4.817257	5.364334	2.1657	0.937139	3.648523	0.374066	5.410121	1.381017	4.596066	4.689447	6.818724	6.357007	5.037277	5.199493	7.56214	4.815399	6.270238	4.368248	4.778447	5.537736	0.46502	5.728863	5.130744	4.924383	6.652692
ENSG00000229044	RP11-266K22.2	0.327823	0.404571	0.956609	0.730059	0.27876	0	0.553817	0	0.618108	0	0.320862	0.353362	0.335559	0.260357	0.68997	0.430922	0.424994	0.324872	0.541033	0.421085	0.181739	0.481077	0	0.06396	0.052059	0.286396	0.196111
ENSG00000121769	FABP3	3.217153	2.967386	3.084774	3.92935	3.239851	0.794589	2.73297	0	2.914489	1.191703	2.014824	3.503654	2.296073	2.306974	2.537804	3.685536	11.599683	2.655883	3.561522	5.574876	5.001383	3.284421	0.176784	1.869768	2.198751	6.864898	3.564358
ENSG00000168528	SERINC2	3.579525	9.586566	1.043281	11.842007	1.541828	6.279318	1.354947	2.272036	2.262995	3.115406	0.456593	12.292145	18.799013	16.255608	1.161617	10.840861	0.943101	16.826761	2.955486	3.508095	10.779307	6.707191	1.443173	1.721236	10.707032	7.797227	8.654377
ENSG00000268950	AC114494.1	0.563243	1.200463	0.142712	2.516848	0.070153	0.638905	0.108449	0.086957	0.210147	0	0	0.809202	0.511293	0.520336	0.118423	2.961792	0.102124	1.634277	0.56567	0.466679	0.709165	0.570998	0.134872	0.039633	0.656364	0.171639	0.170053
ENSG00000215899	RP11-439L8.2	0.025746	0.044148	0.006182	0.001853	0.026983	0	0.05296	0	0.016647	0.029865	0.023514	0.024082	0.021774	0.014525	0.003746	0.022897	0.017913	0.008946	0.012796	0.079531	0.107602	0.003292	0.005254	0.05245	0.028435	0.045349	0.052305
ENSG00000206981	RNU6-40P	0	0	0.013543	0	0	0	0.200569	0	0	0.10248	0.190482	0	0.097194	0	0	0	0.050236	0	0.048401	0	0.104784	0.051946	0	0.045219	0	0.063205	0.03653
ENSG00000228682	RP11-439L8.3	0.07514	0	0	0	0	0	0	0	0	0	0	0	0	0.014876	0.289379	0	0.055429	0.02762	0	0	0	0	0	0	0	0	0.031681
ENSG00000223907	RP11-439L8.4	0.061914	0	0	0	0.034266	0	0.006447	0	0	0.018242	0	0	0.024092	0	0.339532	0.009512	0.013681	0.002166	0.001395	0.004545	0.007084	0	0	0	0	0.031442	0.024772
ENSG00000229167	RP11-73M7.1	0.376199	0.319068	0	0.898924	0	0	0	0	0	0	0	0.486777	0.194349	0.14671	0.115035	0.433122	0	0.550737	0	0.156582	0.083665	0	0	0.046155	0.160913	0	0.046871
ENSG00000142910	TINAGL1	26.083593	17.155226	5.429904	50.967724	13.290292	5.983943	3.135366	1.569955	6.372752	5.933412	2.334807	18.901085	19.932468	12.184989	8.914064	23.179138	6.308434	29.854849	1.841297	10.873645	19.528629	1.448946	1.356871	5.731072	9.785669	5.130387	8.616085
ENSG00000121764	HCRTR1	0.656107	1.039618	0.379228	2.247615	0.25307	0.359574	0.198726	0	0.249456	0.323874	0.15579	0.77148	1.070957	0.829737	0.171624	0.931047	0.574783	1.308882	0.06213	0.471926	0.960912	0.112644	0.055374	0.088975	0.320258	0.213087	0.236502
ENSG00000162517	PEF1	14.381907	21.15077	11.353907	17.237717	7.528508	9.085585	8.801807	2.243056	11.023007	6.495961	8.389986	10.226334	21.686205	17.304783	8.384133	15.321728	13.917138	16.706528	15.882782	11.735817	15.314436	12.352739	2.456454	11.470153	18.048374	15.364533	17.858074
ENSG00000235790	RP11-73M7.6	8.032604	5.500349	18.075228	5.139491	3.993992	1.092882	6.191556	0	7.86445	0.626399	1.710119	2.631366	2.977996	1.553061	7.93048	3.954157	6.134274	4.633646	6.863045	13.463868	3.910308	7.42769	0.272622	0.587854	1.76902	1.894254	1.125777
ENSG00000264078	RP11-73M7.9	0.652413	1.126961	0.823876	1.510373	0.453246	0	0.222382	0	0.362378	0.192458	0	1.301916	0.883139	0.789887	0.609597	0.749071	0.43558	0.912752	0.436681	0.518997	0.542585	0.393891	0	0.160626	0.719424	0.503785	0.495601
ENSG00000084636	COL16A1	90.495338	50.058098	160.550064	51.457226	41.063969	17.664249	49.452839	5.654893	114.580208	12.968348	24.87328	20.553778	28.442478	23.738138	133.715332	47.074348	33.774475	42.002136	131.607895	117.478157	48.106476	92.943924	4.312957	15.324329	21.572517	29.867193	30.156786
ENSG00000121753	BAI2	2.946319	0.825008	12.040865	1.201303	2.718956	0.230583	2.60377	0.098136	7.689332	0.232708	1.456036	0.766811	0.855979	0.652837	16.638384	1.512017	5.724136	0.546474	1.375286	17.074755	0.6837	4.915658	0.110347	1.639668	0.453199	4.391857	3.723583
ENSG00000266580	MIR4254	0.347604	0	1.349985	0.087877	0	0	0.760644	0	0.806236	0	0.063763	0.324869	0.079945	0	2.001576	0.180434	0.840299	0	0.123429	2.05937	0	0.950747	0	0.037827	0	0.258256	0.153852
ENSG00000254545	RP11-84A19.3	0.019881	0	0	0	0	0	0	0	0	0	0	0	0	0	0	0	0.416295	0	0	0	0	0	0	0	0	0	0
ENSG00000134668	SPOCD1	0.544163	0.081744	0.12308	0.023422	0.193341	0.107619	0.093831	0.121668	0.16304	0	0.103102	0.23488	0.100004	0.047857	0.451191	0.323325	4.023821	0.281734	0.06501	0.84003	0.096313	0.400766	0.043578	0.010507	0.010573	0.138536	0.145292
ENSG00000203620	RP11-84A19.2	0.006632	0.029286	0.086461	0.015633	0	0	0.016793	0	0.012864	0	0.024001	0.087516	0	0.009775	0.034785	0	0.020709	0	0	0	0.014461	0.013655	0	0	0.009884	0.031077	0
ENSG00000269967	RP11-84A19.4	1.534966	1.469494	1.824469	1.349934	1.368431	1.033423	6.070312	0	1.450046	0.882272	1.801557	1.883726	1.500531	1.911354	4.487463	3.091781	3.815288	3.170584	0.925428	2.937627	1.70488	2.251831	0.145657	0.520117	0.875815	0.92098	0.641872
ENSG00000184007	PTP4A2	29.655415	23.239706	26.760151	19.830486	22.911995	9.866822	54.695763	3.258977	33.769165	9.39445	31.864933	19.511677	28.445219	24.72662	49.060677	26.882181	42.616802	24.797239	29.48341	44.8498	23.767263	40.867332	2.78551	31.720036	23.562561	39.029198	30.855795
ENSG00000212673	AL136115.1	2.213145	1.376282	1.814775	1.512079	1.69146	0.514484	5.442883	0	1.831981	0.555669	1.275648	2.751674	1.6407	1.319377	3.999517	2.124153	2.581413	2.499979	0.659404	3.52058	1.425525	1.834134	0.081111	0.363604	1.050004	0.697564	0.640857
ENSG00000228634	RP4-534N18.2	2.205293	1.686463	1.843509	2.285351	1.546081	0.892982	4.750876	0.095869	1.574494	0.635651	1.011486	2.92587	2.4894	2.48911	5.98201	4.586634	4.549654	3.58812	0.647016	2.527177	3.453562	2.723147	0.126033	0.502325	1.612002	1.056646	1.328509
ENSG00000121774	KHDRBS1	26.44595	25.518534	47.814682	20.285433	13.225484	8.693441	35.446766	2.195322	44.80883	8.119807	36.589828	16.831869	27.159931	22.473976	33.309071	24.132261	25.163183	20.981359	62.688408	37.612499	17.969379	59.150322	1.690891	40.024597	22.313581	46.615578	44.168667
ENSG00000203325	RP11-277A4.4	2.033012	1.057828	3.828364	1.879674	0.773223	0	3.705701	0	3.556537	0.465794	2.20143	1.501214	1.395764	0.729921	3.761506	1.673435	2.684855	2.611387	1.612892	3.352634	1.071275	4.081757	0.139936	0.536367	0.581123	1.732337	1.465585
ENSG00000121775	TMEM39B	4.370175	4.546018	5.544927	4.220215	2.083331	1.165316	2.8525	0.045136	5.529192	1.16209	2.189031	2.416476	3.714551	3.387079	5.668172	4.499882	5.617424	3.226037	3.675416	6.347226	3.463846	7.683382	0.295005	3.858762	3.92944	4.504697	4.378757
ENSG00000266203	MIR5585	1.005767	0.885029	0.719705	1.223587	0.29358	0	1.071579	0	1.133317	0	0.413102	1.751405	0.49907	0.240655	1.819002	0.850836	0.859033	0.975672	0.219652	1.565654	0.31307	0.797162	0	0.063028	0.048205	0.466265	0.093552
ENSG00000025800	KPNA6	9.942373	12.127349	8.045762	10.086504	3.921427	4.806846	9.844783	2.034419	9.747829	3.907471	8.065573	8.980347	14.491993	11.146194	8.410186	11.626845	11.726518	12.103209	12.85843	9.937937	10.171602	8.391171	1.212758	7.365788	10.779885	6.595211	9.62922
ENSG00000250135	RP4-622L5.2	0	0	0	0	0	0	0	0	0.011677	0	0	0	0.022975	0.011136	0	0.0086	0.008198	0	0.011326	0.02574	0.040807	0.010388	0	0	0.005839	0	0
ENSG00000084652	TXLNA	16.034477	15.860265	15.055642	12.85847	9.743212	8.719651	15.073209	2.114753	18.820078	5.41036	11.243554	10.802824	16.095181	15.084744	18.797916	15.794978	19.15626	14.702262	20.533678	21.626078	13.583353	14.466658	1.806606	11.853197	13.30462	14.469877	16.103813
ENSG00000160050	CCDC28B	7.594144	7.707005	8.427999	10.145294	4.668994	1.512028	5.752411	0.242128	7.792959	1.881814	6.25496	6.122152	6.625937	4.574042	6.385662	8.70216	5.223432	9.840679	8.462492	9.386797	7.029589	6.388443	0.398633	5.754618	2.927113	6.260463	4.789644
ENSG00000224066	RP4-622L5.7	1.406119	1.721257	2.173234	0.735068	0.986781	0.894832	0.553642	0	0.423204	0.244901	0.628537	1.35012	1.875736	0.946074	1.853471	2.539657	0.27757	1.876365	2.195797	0.461631	0.141474	0.211167	0.130328	0.038105	0.106993	0.124876	0.166135
ENSG00000160051	IQCC	4.003575	4.131118	4.754333	4.85745	2.540787	1.940235	2.969064	0.191866	3.484532	0.683455	2.60009	3.764706	3.65892	2.532164	3.118521	4.188661	3.17068	4.693441	4.702962	4.889944	4.076446	2.346159	0.547963	1.617374	1.336588	1.462173	1.557491
ENSG00000222046	DCDC2B	3.132222	3.764772	3.962455	4.068123	2.39154	1.403549	1.48942	0.305789	3.107217	0.254344	1.573336	3.070098	2.566992	1.325118	2.847526	2.987323	2.161764	3.535446	3.215899	2.962965	2.715533	2.227479	0.332059	0.808156	0.823602	0.899608	0.844876
ENSG00000160055	TMEM234	7.413635	6.671652	11.040382	10.277622	3.93634	3.241675	2.795275	0.200779	7.661108	1.710154	2.311763	5.031878	7.601397	4.592055	9.714733	8.128846	5.995112	7.454202	11.867656	6.432473	6.139637	8.449006	0.500649	3.388387	2.107295	2.733259	2.866724
ENSG00000084623	EIF3I	21.41881	28.916187	18.955389	18.468927	8.578717	8.766085	12.201641	1.350285	19.208559	7.595124	19.578495	15.619969	32.041218	26.07794	17.637133	25.702999	20.992651	18.16654	34.063717	14.646368	14.399311	20.345789	1.661348	32.14872	29.326141	30.036041	34.994774
ENSG00000220785	MTMR9LP	5.641907	3.975224	2.659756	7.032229	3.482409	1.034722	2.747518	0	6.843894	1.887708	0.718475	3.76845	4.597849	3.120361	4.974559	9.008681	7.644865	5.83305	4.836136	3.538239	4.565253	2.604637	0.260573	1.128038	1.725603	0.963872	0.876465
ENSG00000183615	FAM167B	0.565972	0.697135	0.44144	1.029858	0.442138	0	0.399285	0	1.07062	0.034794	0.353355	0.493566	0.358045	0.461565	3.2977	0.82335	2.332407	0.922818	1.237799	1.05218	0.587858	0.338329	0.152834	0.699639	0.355815	0.358117	0.249675
ENSG00000182866	LCK	3.013705	2.170555	0.180867	0.920643	1.382834	0.811375	0.882615	0.184109	0.136414	0.669977	0.896253	0.310302	1.827395	1.470662	11.006692	1.738998	1.921566	1.43188	0.139005	0.744334	2.292076	0.102093	0.118032	0.378426	1.315055	0.324754	0.642413
ENSG00000252450	Y_RNA	0	0	0	0.090346	0	0	0	0	0	0	0	0	0	0	0	0	0	0	0	0.047114	0	0.009104	0	0	0	0.145407	0
ENSG00000116478	HDAC1	10.829551	13.785933	9.755502	13.500546	5.367947	5.165297	10.596734	1.064192	11.507148	4.676041	8.947078	11.711953	13.477948	11.945182	18.148323	13.301346	9.880963	11.939117	19.665478	8.627589	10.163602	11.816785	1.168373	10.091415	10.766337	7.656225	10.651978
ENSG00000175130	MARCKSL1	19.62775	7.345465	19.654205	7.068773	21.008869	4.22326	71.910912	2.988862	42.452908	3.541507	41.014416	17.690107	8.329856	9.095243	32.960041	9.121822	53.600731	20.774652	15.643512	85.871048	9.329404	57.838745	1.420856	57.517601	7.766062	72.658409	40.221786
ENSG00000233775	RP4-811H24.9	0.209912	0.099868	0.263351	0.124132	0	0	0.315621	0	0.442265	0	0.077269	0	0.095505	0	0.417738	0.108258	0.204899	0.091173	0.172588	0.365367	0	0.350246	0	0.088407	0	0.118343	0
ENSG00000162526	TSSK3	3.2813	1.721471	4.661508	4.810166	0.798254	0	2.894987	0	4.628763	0.080626	2.506962	3.924068	1.653515	2.087157	5.032423	2.915239	4.649374	3.000354	5.863639	4.753012	1.546299	3.478183	0	0.623411	0.64963	1.44011	1.495854
ENSG00000225828	FAM229A	4.98545	5.928708	6.706378	11.554735	2.247963	2.38964	2.332302	0	4.32621	1.177791	2.89308	6.19465	5.858414	3.396661	4.209505	7.675453	8.039234	8.609003	3.082822	4.821375	5.336881	3.708	0.391059	1.339655	1.481955	2.295292	2.248238
ENSG00000160058	BSDC1	20.746895	24.052767	25.294315	26.187515	10.182878	8.268867	10.829691	1.404023	18.851315	6.986031	11.364536	15.189477	26.877449	21.451939	18.400015	23.783773	15.944895	23.37014	30.29447	16.650526	16.6513	20.32966	2.395978	14.624821	15.96632	15.097645	20.794266
ENSG00000224333	GAPDHP20	0.33921	0.158759	0.463979	0.281179	0.471201	0	0.638198	0	0.413636	0	0.429698	0.35252	0.151567	0.08057	0.180614	0.129179	0.332222	0.199335	0.359793	0.465412	0.066961	0.670414	0	0.277678	0.043057	0.274701	0.193682
ENSG00000270850	RP11-395N6.4	0	0	0.484942	0.053277	0.430267	0.646754	0.201846	0	0.079746	0	0.329873	0.045057	0.007217	0	0.070077	0.160852	0.280796	0.024956	0.155001	0.212642	0	0.165134	0	0.097497	0	0.151785	0.118032
ENSG00000229259	LRRC37A12P	0.107027	0	0.389099	0	0.222053	0	0.148575	0	0.200095	0	0.290838	0	0	0.034146	0	0.034751	0.171285	0.040665	0.145373	0.094934	0.044391	0.243375	0	0.086412	0	0.108351	0.076557
ENSG00000263529	RN7SL122P	0.027062	0.03112	0.119684	0.024496	0.068382	0.017556	0.092129	0	0	0.077641	0.114797	0.103725	0.016881	0.07417	0.090301	0.015991	0.041723	0.044356	0.024648	0.091416	0.074779	0.026828	0.012764	0.219798	0.030736	0.084415	0.104698
ENSG00000254553	RP1-27O5.3	0.028725	0.015449	0.063768	0.021923	0	0	0.020304	0	0	0	0.047522	0.015485	0.00924	0.012597	0.027773	0.007979	0.017534	0	0.05107	0	0	0.051022	0	0.007957	0.000571	0.140281	0
ENSG00000273274	ZBTB8B	0.046763	0.018216	0.061723	0.022264	0.017029	0.043297	0.185049	0	0.153897	0	0.118466	0.019627	0.013349	0.006206	0.10285	0.01438	0.047793	0.019823	0.050664	0.027073	0.012686	0.131492	0	0.025279	0.007258	0	0.064471
ENSG00000160062	ZBTB8A	2.752071	1.77102	5.892775	1.899362	1.277839	0.505075	4.716451	0.148341	5.855527	0.544928	4.04398	1.373109	1.872261	1.617759	1.951566	1.494732	3.423578	2.752882	3.776376	4.341064	1.266337	6.618668	0.109536	2.641315	1.350123	4.457157	3.167188
ENSG00000176261	ZBTB8OS	9.288609	9.55087	13.669273	12.186259	5.245408	2.439754	12.190582	1.083519	12.85665	2.334447	16.016455	7.868781	9.554832	8.102054	16.678831	8.029888	10.900157	8.496729	22.107893	11.639283	7.776085	12.666257	0.748364	8.932606	7.001809	9.868656	8.154034
ENSG00000200591	Y_RNA	1.247444	0.876224	1.995456	1.493135	0.043286	0	2.293554	0	1.799133	0	1.798391	0.950305	1.130622	0.649891	3.797167	0.922057	1.062748	0.79814	3.206251	1.406749	0.359341	2.032982	0	0.26267	0.099334	0.749185	0.877706
ENSG00000162521	RBBP4	18.509895	17.227222	23.903734	18.0697	10.671132	5.766541	32.372223	2.62282	26.407026	4.442448	21.386843	18.053106	20.82902	14.335892	25.927685	14.964292	19.943094	18.024029	26.841068	22.683563	12.803724	37.137444	1.71062	18.760233	14.212005	21.128527	23.473818
ENSG00000162520	SYNC	1.71673	1.024672	0.787158	1.152864	0.551	0.148161	0.615948	0.087547	1.024578	0.412197	0.323641	1.753835	0.70145	0.969795	0.530451	1.210114	1.584589	1.763066	0.929763	0.473064	0.925528	1.388843	0.077216	0.469872	0.560626	1.057431	1.068317
ENSG00000224409	RP11-114B7.6	0	0	0	0.154866	0	0	0	0	0	0	0	0.19447	0	0.131432	0	0.20771	0.261194	0.147283	0	0	0	0	0	0	0	0.073026	0
ENSG00000162522	KIAA1522	8.692167	34.581543	2.044466	36.568539	2.604528	18.683075	1.462081	3.409275	2.838772	12.067845	1.001795	27.755819	32.389561	28.789234	1.920473	32.063164	4.793498	39.876778	2.476842	2.65501	25.257658	2.055112	3.558748	1.964814	29.987928	2.086589	14.285043
ENSG00000134684	YARS	10.160308	11.339477	11.789047	10.543476	4.458515	3.55859	6.090781	1.435837	8.277783	3.778056	6.783947	9.281666	13.991764	8.97029	15.876936	12.119467	12.420902	12.935017	11.326358	8.085463	7.15956	7.95608	1.017671	4.281717	6.619288	6.017697	7.995939
ENSG00000116497	S100PBP	13.199573	10.716505	21.46825	18.508471	10.989064	5.581906	28.61656	1.150929	18.735594	2.88111	16.056488	14.079182	8.017318	6.47033	26.294453	11.665486	16.753315	11.932394	14.512079	20.908733	12.185697	14.267463	1.075272	8.58008	5.006773	8.398245	7.544788
ENSG00000160097	FNDC5	2.05392	1.261923	0.6157	1.121778	1.381153	0.414561	0.828373	0.06023	0.835053	1.023185	0.223681	1.433848	0.888216	1.590121	1.441016	2.06671	20.709616	1.933382	0.691672	0.408665	0.670372	1.637165	0.116104	1.816011	0.383672	1.01053	1.484299
ENSG00000121905	HPCA	0.212859	0.50708	0.849693	0.34372	0.486314	0	0.308853	0	0.930123	0	0.429958	0.261725	0.409159	0.233163	0.325799	0.31886	1.129087	0.526371	0.603721	0.422392	0.240215	0.359418	0	0.617275	0.121556	0.205948	0.213618
ENSG00000121900	TMEM54	6.789763	20.54425	5.057271	6.640328	3.764602	7.624453	3.093338	1.499103	7.927346	7.382752	3.581973	6.17756	21.219797	20.636679	4.202066	10.8263	12.778658	9.355467	9.298955	5.399465	11.486173	4.637504	2.019028	7.701637	24.17841	6.729271	16.70896
ENSG00000221423	AL031602.1	0	0	0	0	0	0.057308	0	0	0.200623	0	0.193633	0	0	0.023131	0	0	0.214959	0.081691	0	0.214361	0	0.06726	0	0	0	0	0
ENSG00000116514	RNF19B	8.212523	9.423592	6.020657	8.674141	4.526654	4.950823	4.749084	1.065232	4.891361	6.135931	5.161546	6.287521	10.465934	9.73468	6.648203	10.992107	13.605289	12.172759	6.333957	5.376179	8.950417	5.107183	1.341884	6.751687	12.265677	7.506394	7.959011
ENSG00000267885	FKSG48	1.308561	1.131354	1.349814	2.306063	0.305669	0.463022	1.107552	0.007461	0.564369	0.108776	0.744004	2.245389	1.168071	0.768545	1.20007	1.377797	3.416225	2.238264	0.802659	1.26288	1.706591	0.556172	0.110987	0.348185	0.262381	0.400084	0.402341
ENSG00000217644	RP4-803A2.1	0.131496	0.332215	0.266073	1.171026	0.229542	0	0.029405	0	0.04319	0.246616	0.026564	0.561354	0.513026	0.131082	0.212685	0.390112	1.968892	0.647595	0	0	0.207133	0.005183	0	0	0.038029	0.069127	0.006543
ENSG00000239670	RP4-803A2.2	0.163997	0.431837	0.281785	0.748013	0.137632	0	0.073025	0	0.045333	0.020293	0	0.737802	0.441839	0.421257	0.439618	0.505366	1.860722	1.277527	0.136763	0.103705	0.164024	0.019393	0	0.026132	0.04474	0.043487	0.056163
ENSG00000236065	RP1-117O3.2	0.998075	0.838079	1.320251	1.136018	0.464517	0.477264	2.158571	0	0.663755	0.327223	1.032658	1.271663	0.989282	0.490187	1.196607	0.70565	0.94206	1.193082	0.392178	1.325479	0.791012	0.656647	0.120983	0.101849	0.477558	0.50615	0.350506
ENSG00000004455	AK2	21.426281	25.871315	29.470131	34.029713	8.900543	6.18093	16.998028	1.928397	26.78285	5.775397	20.86025	22.741049	28.094452	20.274439	29.048887	24.206984	25.082579	28.08609	36.522533	23.189375	14.544662	27.792112	2.125067	15.006351	16.946783	20.931482	25.347496
ENSG00000142920	ADC	5.798657	3.340026	7.188504	3.704922	4.621911	0.594297	4.459851	0.034722	6.830456	0.928322	3.552916	3.689199	2.09675	2.026907	7.778923	4.186935	21.149931	3.620061	10.900567	5.097559	2.95624	5.302418	0.176744	4.195025	1.06228	4.004846	2.416314
ENSG00000116525	TRIM62	4.297674	5.053491	2.838518	6.386986	1.734461	1.882599	2.611448	0.242789	4.988468	1.763975	1.528332	2.806696	7.36975	3.566962	5.277101	6.069381	3.162024	5.193992	4.608548	3.268507	4.099614	4.718118	0.391008	2.70782	4.220865	3.100688	3.8034
ENSG00000160094	ZNF362	15.071102	12.512811	15.355781	15.606189	6.911945	6.102527	11.015887	0.684842	19.660013	4.861768	8.818891	8.718806	10.68294	11.101434	17.860462	12.726791	11.872468	15.503489	16.274895	14.774724	10.784656	14.648654	1.194192	10.730304	10.152822	18.264479	18.137121
ENSG00000270115	RP11-415J8.7	4.724302	4.61712	5.17734	6.111005	2.743125	1.855237	7.094663	0	4.445161	0.819245	2.434234	5.294422	3.321041	1.855693	5.775602	2.914006	3.416219	4.089504	2.46798	5.655369	3.979571	4.491027	0.544093	1.495723	1.163746	2.916575	2.179651
ENSG00000256142	AL513327.1	0.04422	0.017021	0.010759	0.026989	0.204253	0.044081	0.608902	0.389232	0.018483	0.026605	0.266004	0.814471	0.008166	0.160796	0.012955	0.015297	0.014291	0.018001	0.008746	0.018801	0.10856	0.008294	0.085539	0.238218	0.131029	0.233348	0.103171
ENSG00000184389	A3GALT2	0.276122	0.173059	0.331372	0.130977	0.273067	0.324779	0.22358	0	0.224446	0.095826	0.080491	0.069902	0.198078	0.138588	0.486272	0.207531	0.256341	0.224183	0.365315	0.232039	0.134719	0.197023	0	0.102857	0.077855	0.169304	0.181254
ENSG00000225313	RP11-415J8.3	1.909891	1.400162	2.752534	2.395382	2.093481	0.277652	4.067503	0.129911	3.178737	0.399994	1.512799	4.190295	1.851802	0.618085	9.90341	2.706952	1.771986	1.148015	4.200564	4.790838	1.912851	1.82481	0.262418	0.406147	0.419139	0.638383	1.201874
ENSG00000134686	PHC2	24.652084	13.970665	29.499151	16.554451	15.878623	6.76665	20.428165	1.481785	42.375835	7.924199	13.476008	14.169811	14.414032	14.20047	56.171318	15.302694	26.180956	16.978111	50.689693	26.460011	18.666264	37.375214	1.994413	31.976658	14.510818	47.335468	34.537365
ENSG00000266239	MIR3605	2.365067	0.878638	3.352014	3.002488	1.48461	0.000001	1.177798	0	3.991575	0.223799	0.06558	1.677506	2.29448	0.774387	11.921494	1.173354	1.70907	1.349291	7.6766	1.752674	1.142544	5.295554	0.000007	0.469287	0.156477	0.518444	0.821231
ENSG00000222112	RN7SKP16	3.297232	2.65453	6.856982	3.000106	2.448417	0.163661	8.231861	0.254443	7.417934	1.196654	2.820546	3.86697	2.238373	1.035257	17.833347	2.346224	5.139375	3.236271	13.3792	5.302675	2.031055	8.842809	0.236176	1.875918	1.43334	1.998958	1.503625
ENSG00000233246	RP11-415J8.5	0.378258	0.502816	0.416757	0.313037	0.78254	0	1.249219	0	0.77795	0	0.408683	0	0.276613	0.127937	1.512283	0.183035	1.443858	0.43954	1.18219	0.682139	0.212108	1.17099	0	0.410464	0.072752	0.654278	0.385982
ENSG00000221225	AL138837.1	0	0	0	0	0	0	0	0	0	0	0	0	0	0	0	0	0	0	0.017241	0	0	0.036074	0	0	0.008186	0	0
ENSG00000234512	TLR12P	0.02499	0.013405	0.001071	0.00219	0	0.002245	0.004644	0.030527	0.001164	0.000689	0	0.004596	0.002695	0.00404	0.000851	0.001486	0.016742	0.028083	0.001555	0.00163	0.001722	0.001983	0	0.000803	0.000569	0.021403	0.019597
ENSG00000121903	ZSCAN20	1.592942	1.615318	2.256611	1.60772	1.012532	0.591555	0.939243	0.084925	2.20742	0.479027	1.128144	0.835717	0.757501	0.903096	1.892662	1.276464	1.654438	1.474623	2.810123	1.764311	1.531401	1.948429	0.094863	1.415367	0.639059	0.927642	0.670992
ENSG00000235907	RP4-580O19.2	0.096649	0.054495	0.285352	0.023632	0.05399	0	0.162081	0	0.278976	0	0.237035	0.144621	0.057328	0.100389	0.002964	0.040668	0.226797	0.089786	0.042955	0.133278	0.070914	0.15146	0	0.088557	0.010278	0.077377	0.077459
ENSG00000121904	CSMD2	3.784459	0.483582	2.710037	0.284753	1.279616	0.263601	0.603356	0	1.769105	0.151919	1.725786	0.206033	0.126351	0.140093	0.120708	0.215057	0.048669	0.256875	3.938876	3.300959	0.202653	0.462387	0.023674	0.326179	0.121534	1.659771	1.701828
ENSG00000227000	HSPD1P14	0.073264	0	0.211248	0	0.039778	0	0.040986	0	0.105594	0	0.102368	0	0.005289	0	0.021032	0	0	0.015789	0.073015	0.179585	0	0.039584	0	0.016563	0	0.056279	0.04263
ENSG00000176256	HMGB4	0.17402	0.021758	0.146665	0	0.031048	0	0.047544	0	0.137276	0	0.117411	0.000876	0	0.002233	0.034726	0	0	0.010932	0.240859	0.138021	0.011154	0.028083	0	0.022668	0.008742	0.092248	0.102337
ENSG00000231163	RP5-1007G16.1	0.322994	0.007948	0.468569	0.039797	0.515805	0	0.197901	0	0.363112	0.036097	0.485723	0.010168	0.031959	0.013303	0.035694	0.025634	0	0.022331	0.367272	0.459445	0.105355	0.128605	0	0.141656	0.002224	0.288476	0.31568
ENSG00000201148	RNA5SP42	0	0	0	0	0	0	0.386682	0	0	0	0.149974	0	0	0	0	0	0	0	0.014173	0.45904	0	0	0	0	0	0.107212	0.183319
ENSG00000142698	C1orf94	0.055003	0	0.075646	0	0	0	0	0	0.014309	0	0.039458	0	0	0	0	0.020337	0	0	0.02056	0.046361	0	0	0	0	0	0.128271	0.317313
ENSG00000221053	AC115286.1	0	0	0	0	0	0	0	0	0	0	0	0	0	0	0	0	0	0	0	0.031872	0	0	0	0	0	0.065953	0
ENSG00000270241	RP4-657M3.2	0	0	0.006063	0	0	0	0	0	0	0	0.006905	0	0	0	0	0	0	0	0	0	0	0	0	0	0.008191	0	0
ENSG00000207941	MIR552	0	0	0	0	0	0	0	0	0	0	0	0	0	0	0.030169	0	0	0	0	0	0	0	0	0	0	0	0
ENSG00000163866	SMIM12	6.883678	6.807968	4.420547	7.983857	3.478079	2.244305	4.11383	0.885126	3.870036	2.756624	3.427047	4.941965	6.81321	6.36308	5.130781	5.867045	5.549977	6.584479	4.134419	5.15225	5.57854	3.770576	0.96998	3.378814	6.267473	5.618696	6.4535
ENSG00000189280	GJB5	2.237127	10.963399	0.114006	3.792328	0	5.525696	0	1.004639	0.077065	3.966949	0	2.10518	14.825882	10.749835	0.127398	8.326916	0.197875	2.141379	0.061973	0	6.782875	0.091927	0.722785	0.038707	15.002001	0.034918	6.362657
ENSG00000189433	GJB4	0.93764	4.787716	0.126554	1.749369	0.084131	2.124461	0.016924	0.442123	0.075486	1.745962	0.0111	0.368225	9.966175	5.188312	0.098108	5.757723	0.224307	0.310288	0.052323	0.022188	3.133768	0.01623	0.273283	0	5.044085	0.01998	2.112306
ENSG00000255811	RP1-34M23.5	0.611351	0.459589	0.104239	0.883968	0.10007	0.058432	0.035008	0	0.090177	0	0	0	0.361092	0.1619	0.141207	0.318854	0.263612	0.31788	0.046001	0.00529	0.585996	0.032216	0	0.034547	0.179965	0.024542	0.259645
ENSG00000216162	AL121988.1	0.047956	0.350194	0.162165	0.34007	0.022238	0	0	0	0.014906	0	0	0	0.048684	0.118987	0.055415	0.198322	0.702374	0	0	0	0	0.128945	0	0	0	0	0
ENSG00000188910	GJB3	4.021751	18.456341	0.377501	5.080923	0.414006	8.778356	0.191727	1.23412	0.240011	7.196719	0.100681	2.186214	29.593748	17.780283	0.375959	15.934117	1.37356	4.614275	0.145973	0.311074	8.158317	0.307084	1.275401	0.049992	21.557573	0.080973	10.008741
ENSG00000187513	GJA4	5.425819	2.948993	2.598429	7.498137	2.905388	0.758288	2.66231	0.271568	9.942995	1.83754	1.582389	2.990824	3.255338	2.266825	5.272215	4.034922	4.525307	5.393127	0.991852	3.895907	3.466248	1.23803	0.14621	5.180485	2.589884	3.276462	2.864645
ENSG00000230163	RP5-997D16.2	3.223711	3.238151	3.093906	3.936007	2.08685	0.673553	2.730403	0.404894	2.494837	0.323326	2.652025	4.199334	1.679854	1.179077	3.444511	1.818838	3.266104	2.904336	2.4564	2.081264	2.337111	2.46715	0.213844	0.967845	0.977653	1.932554	2.110198
ENSG00000116544	DLGAP3	0.168728	0.114008	0.077061	0.160041	0.095301	0.078987	0.038408	0	0.147735	0.039841	0.04976	0.157419	0.103724	0.124231	0.098078	0.168157	0.281121	0.139173	0.077515	0.051889	0.111157	0.09245	0	0.092734	0.082447	0.127532	0.132527
ENSG00000252728	SNORD112	0.043416	0.121935	0.201619	0	0	0	0	0	0	0	0	0	0	0.06786	0	0.10184	0.127981	0	0	0.121096	0	0	0	0	0.088878	0	0
ENSG00000241014	RP11-244H3.1	2.199168	1.462024	2.834942	2.358455	1.595868	0.447497	1.863372	0.105478	1.935598	0.235815	1.638409	1.828477	1.450812	0.912619	1.916322	1.317902	2.511041	1.853455	2.016684	2.565736	1.388012	1.616841	0.113146	0.80319	0.647936	1.25523	1.302111
ENSG00000271741	RP11-244H3.4	2.960397	1.685901	2.202247	2.178587	1.636579	0.248607	2.440199	0.067265	1.128526	0.823607	1.76923	0.511546	2.698431	2.033671	2.811555	3.060361	2.205449	1.584493	5.057615	1.828092	2.148406	1.875554	0.384214	2.798321	1.568498	1.92796	1.510826
ENSG00000243749	ZMYM6NB	1.278545	2.053926	1.384018	0.756975	1.508458	0.871764	0.541524	0	3.585615	1.209637	2.38264	1.966046	0.96187	2.144287	0.728396	0.712708	1.251644	0.656626	3.628662	1.521778	1.032197	3.015669	0	2.253969	2.027655	2.997574	4.38598
ENSG00000163867	ZMYM6	4.766862	6.419443	8.046727	6.491383	3.712039	1.958253	5.679892	0.574762	5.62446	1.681625	6.470883	4.483932	5.882567	4.467873	7.388906	5.252705	3.871053	5.917982	8.34244	5.795236	4.537132	7.10425	0.370118	3.355499	2.80736	3.649873	3.190253
ENSG00000233940	RP11-248I9.2	0	0	0	0	0	0	0	0	0	0	0	0	0	0	0	0	0	0	0	0	0	0	0	0	0	0	0
ENSG00000197056	ZMYM1	3.156564	3.71189	5.954079	3.985298	1.636132	0.538297	3.917767	0.273639	4.771666	1.066319	3.963061	2.30066	3.597954	2.769413	3.754187	2.883183	2.637267	2.740726	5.412093	3.001312	2.980914	5.521871	0.083968	3.04955	1.843533	2.548321	2.356122
ENSG00000228348	EFCAB14P1	0.089197	0.085153	0.153051	0.170003	0.086558	0.314884	0.162022	0.162302	0.321772	0.184729	0.151773	0.351558	0.111795	0.217914	0.224253	0.152593	0.164054	0.079058	0.099073	0.11478	0.170124	0.130667	0.026789	0.142888	0.118247	0.12096	0.263059
ENSG00000116560	SFPQ	100.024956	97.436813	161.132462	103.856598	57.82526	43.226879	159.910553	5.315571	113.831322	46.237507	83.004776	91.040306	119.987946	80.445389	104.599045	145.591064	79.725693	140.766434	117.669891	104.541191	70.439011	128.793503	6.935908	33.541695	44.458649	74.237473	65.027794
ENSG00000201868	Y_RNA	0.186629	0.095937	0.181913	0.148643	0	0	0.392852	0	0.795422	0	0.18196	0.910554	0.007458	0.494284	0	0.214585	0	0.210051	0.118061	1.210118	0	0.134938	0	0	0.034038	0.172671	0
ENSG00000263591	RN7SL136P	0	0	0.031648	0.013681	0	0	0	0.441062	0.00885	0	0.002739	0	0	0	0.02895	0.002836	0.107877	0	0	0.037607	0	0.008191	0	0.011872	0	0	0.034399
ENSG00000146463	ZMYM4	11.139661	9.782967	16.642712	9.441363	7.419749	3.300004	13.881748	0.699135	14.883137	3.2009	12.369659	7.749097	9.245571	8.541354	12.610147	9.798471	8.438508	11.399295	18.183729	13.468687	9.41216	18.260944	1.326697	14.5496	6.496965	14.863357	11.639775
ENSG00000240374	RN7SL503P	1.039936	1.388216	2.255612	1.610908	0.743442	0.038376	2.833511	0.092687	1.952942	0.295955	1.496315	0.93463	0.656115	0.305066	3.554446	0.825412	2.363163	1.766716	1.735799	1.839517	1.536872	1.40707	0.148232	0.200792	0.335	0.867472	0.8993
ENSG00000201542	SNORA62	0.410108	0.671214	1.516826	0.941711	0.731773	0.324158	2.102582	0	1.848362	0	1.16086	0.527009	0.352065	0.05687	2.55639	0.565088	1.262975	1.898535	1.526749	1.398982	0.034043	1.109205	0	0.72338	0.023389	0.552537	0.41244
ENSG00000229994	RPL5P4	2.011907	2.432863	3.409393	1.732395	0.937626	0.424674	3.02697	0.103236	2.985513	0.310272	3.562581	1.692066	1.969439	1.726658	3.34513	1.425772	2.688786	2.000955	4.24905	4.075903	1.139076	4.661228	0.135234	3.394403	1.46261	2.91943	2.338579
ENSG00000227409	ZMYM4-AS1	0.804179	0.616657	1.190244	0.764668	0.673532	0.288149	3.030343	0.068353	1.222986	0.071051	1.307097	0.736373	0.423989	0.186846	0.88165	0.445021	0.933763	0.755964	1.760438	2.090556	0.206998	1.540056	0.104545	0.349573	0.315222	0.341039	0.122248
ENSG00000202129	RNY5P1	0.707861	1.711969	1.852293	2.143638	1.166941	1.289344	2.716687	0	1.555216	0.310685	0.387395	0	0.572228	0.759603	0.834618	1.79559	0.726869	2.985081	0.191289	1.154257	1.857514	0.460444	0	0.396487	0.491105	0.122544	0.324861
ENSG00000142687	KIAA0319L	20.286886	21.168934	27.109791	26.743971	12.155532	8.822075	15.908824	1.287149	18.112173	5.15335	16.643797	14.508121	18.210266	15.203055	25.887493	23.631083	24.309454	22.604858	26.1646	19.804913	16.890812	26.29413	2.052203	11.366243	9.912374	13.236153	11.54317
ENSG00000236274	RP4-728D4.3	1.331862	1.063968	1.852958	1.969951	0.963871	0	4.235573	0	1.898677	0.213841	2.612128	1.634148	0.648283	0.43828	1.473923	0.864026	1.802969	1.197799	1.263754	2.194306	0.808248	2.122926	0.042375	0.525995	0.207529	0.661752	0.478704
ENSG00000020129	NCDN	7.893749	7.517599	7.75024	5.680331	4.278049	1.405235	3.415412	0.336802	7.329629	2.037535	4.428147	3.206059	5.221374	4.160714	11.77506	4.964899	12.062362	4.7743	10.118489	6.985052	5.287069	6.105199	0.489946	5.683331	3.758933	5.228492	5.910485
ENSG00000239636	RP4-728D4.2	1.610431	2.705752	1.621678	3.584255	0.847721	0	0.941394	0	1.091646	0.10323	0.808278	1.385351	1.633714	0.996743	2.375447	1.988454	4.550839	2.104108	0.667979	0.822824	0.880554	0.739802	0	0.357807	0.43768	0.404093	0.622432
ENSG00000116819	TFAP2E	0.997585	2.876301	0.860551	2.922229	0.555394	1.525132	0.338814	0.232998	0.655326	0.667234	0.315	0.961291	2.391216	1.620493	1.216244	2.00172	3.484257	2.125246	1.55102	0.631828	1.832652	0.895792	0.172632	0.215642	1.218244	0.370397	0.866032
ENSG00000126067	PSMB2	6.821891	7.78507	7.867362	5.564094	3.877193	3.544158	8.272213	1.074334	7.484879	2.481313	7.62967	5.240267	12.649806	9.933851	10.773064	7.84329	12.777272	5.424144	9.514286	7.957498	6.359539	9.520331	1.266731	7.526703	10.715816	11.661967	12.50698
ENSG00000239859	RN7SL281P	0	0	0	0.04968	0	0	0.017787	0	0.008819	0.092109	0	0	0	0	0.1016	0	0.163304	0	0	0	0	0.088366	0	0	0.048708	0.061406	0
ENSG00000142686	C1orf216	5.345126	2.940994	5.886619	2.600661	3.307983	1.171425	5.716549	0.348413	6.398785	0.812452	5.440697	1.388232	2.506356	2.794117	5.264238	2.378212	3.868654	2.407676	10.714265	7.728042	3.233845	4.962672	0.448548	4.940603	2.34112	6.428868	5.409801
ENSG00000092853	CLSPN	0.270297	0.466536	0.670609	0.305223	0.174454	0	0.598271	0	1.277323	0.114988	0.418975	0.260662	0.453728	0.290534	1.664523	0.239464	2.025783	0.170243	0.143169	1.215014	0.105833	1.36915	0.078057	0.165182	0.330365	0.224182	0.31631
ENSG00000232335	RP11-435D7.3	0	0	0.004721	0	0	0	0	0	0	0	0	0	0	0	0.126793	0	0.063031	0	0	0	0	0.125185	0	0	0.000664	0.01096	0
ENSG00000134698	AGO4	7.12992	9.998715	8.248957	9.536233	4.200369	3.929577	6.754311	1.234431	6.970957	2.932681	5.857029	5.023202	7.833917	6.980131	6.207918	8.87633	4.563698	6.816519	7.254915	6.308989	7.678593	7.553739	0.61248	4.084821	5.733965	4.051415	4.828923
ENSG00000092847	AGO1	7.425265	9.20505	8.472155	7.548259	4.912105	3.350948	9.811259	0.781056	8.788143	2.525191	6.532493	7.015808	6.595771	6.733427	7.093633	7.194144	6.48521	7.512671	9.12069	8.084177	6.622022	7.556353	0.755693	6.147527	6.270681	7.229654	7.041768
ENSG00000271164	RP4-789D17.4	0	0.127961	0.145814	0.311142	0.123407	0	0.266194	0	0.156851	0.259264	0.073777	0.242337	0.160144	0.032811	0.013591	0.109104	0.089031	0.157858	0.071738	0.069918	0.034225	0.086457	0.034582	0.015726	0	0.058976	0.053598
ENSG00000271914	RP4-789D17.5	0.425288	0.509038	1.726155	0.694705	0.529603	0	2.64672	0	1.352633	0.331453	1.589052	0.428588	1.025617	0.883614	0.529324	0.479577	0.588198	0.996059	0.783754	1.206856	0.369141	1.02534	0.061391	0.940581	0.169451	0.912169	0.675601
ENSG00000126070	AGO3	9.399182	6.854449	13.63167	8.661819	7.608222	2.189363	17.442877	0.599673	12.831965	2.565588	10.661268	7.051296	7.599712	6.913801	10.217077	8.424123	6.529272	8.390164	11.60462	10.29946	7.210849	11.862487	1.178381	6.778996	4.749003	7.311519	5.852737
ENSG00000271554	RP4-665N4.8	2.206347	1.671922	3.623586	2.189991	2.299225	2.138902	6.562966	0	2.572154	0.833008	4.585	3.167418	1.562697	1.085444	2.743487	1.798083	3.034466	2.435504	2.105537	3.942693	1.634559	2.792247	0	0.941354	0.817097	1.430676	1.041999
ENSG00000232862	RP4-665N4.4	0.054041	0.167478	0.251361	0.277111	0.01475	0.113111	0.003876	0.0273	0.048808	0.055194	0.112742	0.160079	0.169414	0.171088	0.397026	0.391718	0	0.249981	0.002201	0.10237	0.128051	0.091891	0.062984	0.00466	0.012377	0.246821	0.031086
ENSG00000092850	TEKT2	0.216323	0.102149	0	0.129224	0	0	0	0	0.221644	0.0265	0.124213	0	0.135423	0.088355	0.23028	0.167194	0.050996	0.541915	0.430988	0.100209	0.350833	0.125247	0	0.12623	0.03664	0.136099	0.052915
ENSG00000116863	ADPRHL2	4.404478	6.396835	4.819724	5.223507	2.065807	3.112984	2.781168	1.244867	5.206198	1.983395	2.695315	2.915588	7.126945	6.469265	6.236528	5.174357	5.446833	4.57125	5.953053	3.678217	4.81777	4.031853	0.309342	4.512913	6.412105	5.716064	7.986016
ENSG00000171812	COL8A2	19.884764	5.426663	25.159859	1.919337	7.111022	2.26896	19.240889	0.222281	47.996384	2.550995	5.94724	0.79954	2.906528	3.721447	1.082791	3.976014	1.894315	2.392719	20.153624	6.636721	5.68456	5.359348	0.372757	5.346377	5.429225	17.972008	18.163774
ENSG00000054116	TRAPPC3	13.542952	16.189838	13.011628	14.249907	7.262004	4.148036	13.907981	1.634132	12.658762	4.964359	12.593669	12.523117	14.251551	13.199509	14.27494	12.680835	13.671606	11.118518	14.734753	11.665706	11.433438	12.541827	1.915542	14.678137	17.666075	17.47517	19.012808
ENSG00000116871	MAP7D1	19.157749	17.819616	18.590519	22.12674	9.867279	8.427596	8.530637	2.348023	17.685539	8.247847	8.549551	9.302613	29.835655	19.073336	26.365314	31.247265	19.005314	18.768316	19.670725	16.249256	14.820539	19.216148	2.154628	9.345236	20.2871	13.289206	17.961071
ENSG00000264592	RN7SL131P	0.158899	0.0087	0.246476	0.059298	0	0	0.21846	0	0	0	0	0	0.053361	0	0.040136	0.019643	0.091707	0	0	0.035578	0.084884	0.077431	0	0	0.025194	0	0
ENSG00000054118	THRAP3	16.724262	19.850025	20.811405	17.248781	7.865254	4.725161	13.920497	1.821417	20.242409	6.289358	13.08509	15.71058	23.023621	19.033316	22.057835	19.165068	15.238185	17.134125	27.991598	16.89797	14.237539	24.512863	1.975494	12.267244	16.348602	16.476562	21.343311
ENSG00000231849	UBE2V2P4	1.934455	1.079177	2.08642	1.210227	1.483103	0	2.017762	0.417717	1.353428	1.158771	0.694489	1.554203	2.821362	1.848521	2.000542	2.810733	1.28525	3.673921	0.551796	3.140209	2.090003	1.340993	0.032565	0.590239	1.276199	0.701976	0.778376
ENSG00000214193	SH3D21	7.166477	17.38802	7.172225	37.998436	2.804564	11.729547	3.16257	0.448651	5.186341	5.300989	2.411613	21.414639	24.266901	15.27129	6.053553	29.627892	1.967071	51.755566	12.397525	6.172281	12.11346	5.352862	1.370139	1.494143	4.810545	3.843492	3.800635
ENSG00000142694	EVA1B	23.853722	12.532082	28.391392	19.88549	14.812868	6.07824	12.323564	0.47941	40.489464	5.803916	13.979512	10.279297	13.039046	8.786016	39.405289	18.285156	9.717066	33.250298	28.152021	36.279999	13.587562	23.741791	1.557115	37.34515	9.414049	55.405869	32.532551
ENSG00000116883	RP11-268J15.5	5.644188	7.004784	10.569289	14.000744	3.337283	3.065099	4.91891	0	7.451543	1.582961	3.40822	12.302258	10.321099	4.473995	6.667442	11.426293	1.676486	18.125498	11.794024	9.566092	5.951183	7.024126	0.835924	2.010331	2.217522	4.221754	3.441943
ENSG00000196182	STK40	9.095121	13.381072	7.170493	10.401649	4.720757	7.713026	4.419335	0.948148	6.219288	6.177643	3.143729	7.759987	18.286263	13.680677	9.74952	14.974105	11.080931	12.93504	8.691541	6.586168	13.355515	6.309505	2.016094	5.056562	13.789946	5.008228	8.345214
ENSG00000181817	LSM 10.00	6.33975	6.229598	5.819044	4.672085	4.433241	1.846012	5.479877	0.566722	5.486005	2.379239	4.831255	3.190778	6.799302	7.189836	7.316392	5.061579	7.36103	5.034913	7.859809	5.829935	5.856383	5.09478	0.708536	8.46341	7.338478	10.388124	8.715395
ENSG00000222821	RNU4-27P	0.162632	0.166471	0.521281	0.310499	0	0	0.82761	0	0.481128	0.059956	0.385545	0.43025	0.067248	0	0.198055	0	0.017494	0.048078	0.424045	0	0	0.336302	0	0.135261	0	0.192047	0.03192
ENSG00000116885	OSCP1	5.495497	4.403438	11.761456	5.220738	2.829362	0.443097	7.116384	0.224627	10.644514	1.15102	7.787874	2.763851	4.134776	2.97345	4.16626	3.64479	3.683751	3.319528	15.392139	5.420463	3.56547	8.812767	0.636679	3.862525	2.400609	4.393501	3.369344
ENSG00000201448	SNORA63	6.950855	7.480276	17.034653	7.699894	4.632422	1.726639	55.529305	2.606908	18.536701	6.48061	64.212532	13.09003	12.953209	21.511457	9.440612	7.313522	13.794217	11.918679	10.831996	11.367484	6.921624	18.569916	5.069052	34.600018	20.216541	44.509693	16.64266
ENSG00000116898	MRPS15	6.431032	8.324987	7.027867	7.763901	3.398038	2.350685	5.485825	0.487416	7.148735	3.117799	7.485472	5.087584	11.652271	11.116901	8.452832	7.137064	9.150207	6.378136	11.435638	6.716741	6.363297	8.529569	1.136898	9.212096	8.867424	10.283029	11.909588
ENSG00000119535	CSF3R	3.172717	1.387291	1.409029	0.769763	5.637034	0.204577	1.714345	0.132349	0.912555	2.690755	1.529687	0.813138	1.589692	3.153706	10.515379	2.849843	4.386511	1.274444	1.318995	1.009583	2.102664	0.982948	0.093879	1.328713	1.685099	1.336646	0.843197
ENSG00000230214	FTLP18	0.045821	0	0	0	0	0	0	0	0	0	0.039524	0	0.003576	0.129482	0	0	0.077821	0	0.004724	0	0	0	0	0.016006	0	0.02642	0.006714
ENSG00000234481	RP4-614N24.1	0	0	0	0	0	0	0	0	0	0	0	0	0	0	0	0	0	0	0	0	0	0	0	0	0	0	0
ENSG00000163873	GRIK3	1.478654	0.562742	5.80601	1.095658	2.250433	0.303462	0.740155	0	0.166756	0.090444	6.476867	0.218226	0.752617	0.516559	0.420179	1.185282	0.021545	0.720363	0.377396	1.318976	0.454163	0.519022	0.037997	7.539459	0.2339	0.967071	1.533374
ENSG00000264698	MIR4255	0	0	0	0	0	0	0	0	0	0	0	0	0	0	0	0	0	0	0	0	0	0	0	0	0	0.079904	0.223212
ENSG00000207328	RNU6-636P	0	0	0	0	0	0	0	0	0	0	0	0	0	0	0.020027	0	0	0	0	0	0	0	0	0	0	0	0
ENSG00000223944	RP5-1180C18.1	0.003507	0	0.00317	0	0	0	0.005839	0	0.001953	0.011593	0	0.136246	0.006667	0	0.008917	0.011993	0.015035	0	0.011181	0	0.003376	0.040652	0	0	0	0	0.020512
ENSG00000252368	RNA5SP43	0	0	0	0.22865	0	0	0	0	0	0	0	0	0	0	0	0	0	0	0	0	0	0	0	0	0	0	0.042148
ENSG00000230451	RPS29P6	0	0.109377	0	0.01607	0	0	0	0	0	0	0	0	0	0.06087	0	0.081287	0	0	0	0	0	0	0	0	0.074782	0.033163	0.129462
ENSG00000233621	LINC01137	0.703918	1.492967	0.765759	1.574311	0.125749	0.849384	0.201934	0.047755	0.498969	0.480589	0.212835	0.958364	1.927188	1.240547	0.508855	1.380885	0.398074	1.268847	0.586582	0.358323	0.700856	0.487168	0	0.488666	1.390759	0.549594	1.002198
ENSG00000163874	ZC3H12A	3.994965	8.165152	1.627656	7.977425	1.79917	4.574282	0.840095	0.712204	0.726493	8.349199	0.789747	5.628724	20.195589	11.114384	3.53555	28.681488	3.84216	25.293423	1.37011	1.627519	6.631239	1.018638	1.334536	0.874445	24.59259	0.961088	3.611797
ENSG00000163875	MEAF6	11.727182	11.905096	14.511336	9.358613	6.867044	3.899269	17.153616	0.872385	14.145763	3.882773	14.565831	7.926688	15.160885	13.681519	12.715615	10.821511	10.218947	11.381262	20.027132	12.274688	10.395494	15.159756	1.573913	13.006494	13.612226	16.103607	14.247729
ENSG00000263675	MIR5581	1.678637	1.89168	2.043282	2.848829	1.098143	1.856137	3.754036	0	2.014158	0.308858	2.494254	1.280223	2.66206	0.780382	3.319761	1.94143	2.15862	1.485921	2.127065	2.981643	2.565692	0.97625	0	0.513103	0.796941	0.50503	0.563016
ENSG00000163877	SNIP1	3.256353	3.309006	4.014704	3.190123	1.711223	1.248622	3.778143	0.520903	3.638243	1.603941	3.294294	1.995984	5.146472	3.757297	3.617175	4.546698	3.569498	4.081636	4.340285	3.470335	2.427543	4.188676	0.192054	2.816685	3.303253	3.400336	3.197037
ENSG00000232273	FTH1P1	1.100662	1.191213	1.857184	2.840017	0.431882	1.018465	0.722484	0	1.322787	0.449745	1.027192	1.087708	2.778303	1.569514	1.714337	2.647952	1.410442	2.758442	1.757953	1.800697	1.00021	1.839879	0.130562	0.412646	0.720486	0.532269	0.95422
ENSG00000237749	RP3-423B22.5	0.738043	1.296937	1.004633	0.231899	0.75234	0.46407	3.265111	0.052136	0.605881	0.648051	4.986532	0.599747	0.518321	1.371483	0.404263	0.417764	0.43665	0.506158	0.373639	2.369146	2.067876	0.432991	0.873359	2.129254	1.69015	2.496731	2.223567
ENSG00000163879	DNALI1	0.796024	0.867601	0.740032	1.100912	0.668309	0.145472	0.688221	0.073149	0.70997	0.379285	0.221482	0.916214	1.107448	0.716045	1.001966	1.37701	1.358233	1.572248	3.560311	0.803334	0.935192	0.482655	0.148964	0.772381	0.737174	0.3268	0.584479
ENSG00000134697	GNL2	8.011786	9.246506	10.200171	8.453094	2.854912	3.44651	6.488857	1.002584	6.69435	4.527345	4.738845	5.535898	13.384738	9.085335	13.086835	14.000039	9.193748	11.915143	9.479135	5.15128	6.440341	7.430942	1.265219	3.999661	8.043349	4.863929	7.049743
ENSG00000169218	RSPO1	0.89774	4.108629	0.110292	4.114438	0	0.500895	0	0.321611	0.084147	1.598865	0.27669	6.473695	3.029581	2.382736	0.276987	5.077394	0.112509	7.977535	0.049795	0	2.890542	0.101471	0.523198	1.155191	4.410175	0.226396	0.932728
ENSG00000116922	C1orf109	5.0163	5.79894	4.143579	6.27002	2.211823	2.127815	3.004199	0.380585	4.189075	1.515574	3.273421	5.122612	3.814727	3.742673	4.37681	4.944162	4.560445	5.122271	6.547945	3.157198	3.70383	3.669448	0.201362	3.104733	3.016839	2.619608	4.114173
ENSG00000134690	CDCA8	0.471183	0.756268	0.935385	0.291199	0.476503	0.401585	1.055583	0.142735	1.308632	0.257546	0.848479	0.478374	0.738735	0.66416	1.901791	0.811762	3.374996	0.577242	0.124864	1.960414	0.40213	1.431464	0.029874	0.21925	0.855221	0.173542	0.55647
ENSG00000183317	EPHA10	0.028477	0.192798	0.101969	0.314556	0.025731	0.095051	0.019815	0.052755	0.001087	0.076975	0.035487	0.111221	0.243472	0.094511	0.008805	0.328053	0.309505	0.509254	0.005723	0.173252	0.141658	0.003198	0.006859	0.006771	0.060481	0.032874	0.063987
ENSG00000200421	Y_RNA	0.007266	0	0	0	0	0	0	0	0	0	0.039917	0	0	0	0	0	0	0.010632	0	0	0	0	0	0	0	0	0
ENSG00000238871	snoU13	0	0	0	0	0	0	0	0	0	0	0	0	0	0	0	0.039281	0	0	0	0	0	0	0	0	0	0	0.085576
ENSG00000214141	ACTN4P2	0	0	0	0.020687	0	0.130479	0.008584	0	0.053012	0	0	0	0	0	0	0	0.306832	0	0	0.036263	0	0.002335	0	0.002897	0	0.02457	0.011867
ENSG00000227416	RP11-109P14.2	0	0	0	0.037284	0	0	0	0	0	0	0	0	0	0	0.009433	0.009787	0.212109	0	0	0	0	0	0	0	0	0.03179	0
ENSG00000185090	MANEAL	0.574809	2.275266	0.119611	1.765691	0.134335	1.212286	0.294944	0.111354	0.372397	0.608181	0.211435	1.492786	4.527236	3.292017	0.484138	1.298414	5.013672	1.36174	0.135119	0.177519	0.940401	0.15969	0.325959	0.25137	1.286472	0.269079	1.361893
ENSG00000233728	RP11-109P14.9	0	0	0	0	0	0	0	0	0	0	0	0	0	0	0	0	0	0	0	0	0	0	0	0	0	0	0
ENSG00000196449	YRDC	2.689456	4.903784	2.228345	3.22611	1.349128	2.5027	2.30609	0.774197	2.357407	2.555427	1.619046	2.601795	7.144614	6.347302	2.501138	4.977844	4.347495	4.055824	2.550466	2.616225	4.232504	1.860246	0.689076	2.832457	6.878904	3.068519	4.620941
ENSG00000197982	C1orf122	6.862178	6.830031	4.139222	5.509394	6.732725	7.644188	4.807282	0.519275	7.454761	3.78475	8.036407	4.395226	19.397408	20.379391	8.397041	5.759438	13.385176	7.875329	6.904892	6.906275	5.619246	4.81917	0.660734	10.294991	7.375196	14.842663	10.771227
ENSG00000188786	MTF1	2.792328	3.991188	2.220042	2.552323	1.303869	1.527272	2.928331	0.545702	2.877753	1.435241	2.105647	2.364446	5.231775	3.766127	2.590894	3.247039	3.147519	3.300373	2.913096	2.559008	2.626107	2.564708	0.459957	2.420133	3.468519	1.657407	2.477227
ENSG00000230610	AL929472.1	0.300412	0.20014	0.650501	0.351908	0	0	0	0	0.375896	0	0.218553	0	0.300324	0.386189	0.642316	0.302178	0.247435	0.101258	0.120568	0.159693	0	0.247032	0	0.246237	0.17973	0.060735	0.219239
ENSG00000235673	RP11-109P14.8	0.484463	0.642461	0.316671	0.42688	0.136393	0	0.563235	0	0.034026	0.120444	0.082918	0.086813	0.544645	0.264659	0.374273	0.488509	0.193732	0.430371	0.061386	0.164446	0.466363	0.216356	0.005505	0.093965	0.418406	0.167552	0.155191
ENSG00000230955	RP11-109P14.10	0	0	0.000233	0	0	0	0.000087	0	0	0	0.000589	0	0	0	0	0	0	0	0	0	0	0	0	0	0	0.000626	0
ENSG00000204084	INPP5B	8.641573	7.231742	15.808962	9.130438	7.667438	2.09269	9.646128	0.707074	9.731199	1.842935	9.674768	5.512962	7.764377	5.151407	19.837873	11.543617	9.666073	6.886686	20.226185	11.158845	6.710362	14.489936	0.866965	8.415855	5.394838	5.723553	5.378187
ENSG00000252448	SNORA63	1.265143	0.354046	1.670979	0.530924	0.037737	0	2.265192	0	0.24337	0.219307	2.125614	0.979924	0.212047	0.143404	1.53748	0.366529	0.775789	0.106883	3.076613	0.041325	0.780789	2.384103	0	0.200857	0	0.383402	0.012667
ENSG00000222282	RNU6-584P	0.30852	0.280225	0.825245	0.792596	0	0	1.933409	0	1.55139	0	1.23775	0	0.195557	0.0218	1.948498	0.710904	0.62913	0.148685	0.691823	1.053283	0.127093	0.964624	0	0.442897	0.062682	0.36397	0.109626
ENSG00000183431	SF3A3	9.52281	9.311037	12.663728	9.224775	6.932725	3.805203	10.508432	1.2157	11.614565	2.983788	9.236061	7.928524	10.073774	8.019636	14.814429	9.55286	13.91629	10.241236	11.92913	9.314683	6.988351	14.328899	0.97988	8.026859	6.870478	10.263015	11.737549
ENSG00000212541	RNU6-510P	1.040548	1.223557	3.60003	0.449936	1.029903	0	4.761915	0.52308	2.601349	0.185802	1.082163	0.4115	1.394536	0.224276	3.55358	1.02926	2.910393	0.942236	0.50465	2.915386	0.259524	1.192931	0.600264	0.353839	0.485535	0.633846	1.12635
ENSG00000183386	FHL3	12.312407	6.420667	20.375523	5.4783	10.591375	4.328879	14.692269	0	21.392963	2.147293	10.348285	6.189136	6.847117	6.959641	29.144377	7.656778	21.912022	9.614557	15.884534	26.132328	8.358331	22.451319	0.843961	12.546222	6.851584	20.807459	18.756411
ENSG00000183520	UTP11L	3.732055	4.646412	5.124162	3.689504	2.30239	1.440814	7.567891	0.146436	6.520155	1.968359	4.492134	2.634007	5.27494	4.508556	5.833138	4.337165	3.768781	3.686806	5.748861	6.373323	3.840403	8.036775	0.338137	4.184472	3.948688	5.323697	5.130954
ENSG00000185668	POU3F1	3.902907	14.132064	1.159335	5.180446	0.127014	7.310901	0.206349	2.487309	0.156888	3.823493	1.196846	1.329912	11.591287	11.621345	0.066929	8.160958	0.100971	2.048862	0.390898	0.391654	8.554858	0.63335	1.141159	0.931492	15.481662	1.435157	13.816374
ENSG00000224592	RP5-884C9.2	2.363393	7.785625	1.939859	12.790457	0	2.149666	0.553675	0.728271	0.624843	0.869896	0.589244	2.120661	5.015861	3.94902	0.033397	3.3234	0.071252	5.849806	1.748958	0.259883	5.535105	0.404909	0.369114	0.631192	3.36144	0.992071	3.049914
ENSG00000223589	RP5-884C9.3	0.85171	3.595502	0.794896	5.018213	0.135853	1.704271	0.17287	0	0.247414	0.066439	1.031665	1.61158	2.46297	1.120274	0.04848	1.367094	0	3.008173	0.883833	0.054107	2.306966	0.598577	0.107496	0.111408	1.391196	0.40499	1.249376
ENSG00000265596	MIR3659	3.074007	7.873839	0.771416	10.353104	1.147544	3.976462	1.702962	0.932662	0.069077	1.023433	1.530396	7.503992	2.410023	1.940972	0	2.492895	0.275358	3.111295	0.677579	0	12.663307	0.518248	0.315723	0.372592	2.477798	0.409733	1.615877
ENSG00000237290	RP11-214L19.1	0.134048	0.27758	0.173925	0.620388	0	0	0	0	0.014329	0.086455	0.039839	0.159182	0.236041	0.118974	0.01663	0.18256	0.001742	0.232381	0	0.010895	0.113893	0.022598	0	0	0.060742	0.042187	0.066279
ENSG00000200796	RNU6-753P	0.07527	0	0.289836	0	0	0	0.216831	0	0	0	0	0	0.07317	0	0	0	0	0.08517	0	0.432485	0	0.860438	0	0	0	0	0
ENSG00000238063	RP11-329N22.1	0.038187	0	0.299371	0	0	0	0	0	0	0	0.090939	0	0	0	0	0	0	0.096707	0	0.267743	0	0.279444	0	0	0	0	0
ENSG00000215895	RP11-334L9.1	0.28294	0.460265	0.359217	0.609988	0.016418	0.064913	0.19224	0.178579	0.186898	0.045038	0.199623	0.244381	0.37334	0.325806	0.281327	0.384219	0.134743	0.449953	0.285114	0.204556	0.359011	0.224794	0.024413	0.085081	0.198177	0.138988	0.223787
ENSG00000116954	RRAGC	6.531371	9.396274	5.946754	5.490935	3.173807	2.768404	6.416689	1.779926	5.571276	3.840311	4.313264	4.027571	10.91207	9.005911	6.572726	10.274551	7.580716	7.1299	8.941128	6.553191	6.79318	6.444167	0.72006	5.827091	9.909624	6.830098	8.76819
ENSG00000228436	RP5-864K19.4	1.531046	0.945972	3.364481	3.013745	0.895277	0	1.316235	0	2.082202	0.412718	1.194635	0.634417	1.161927	1.123003	1.925795	2.50633	1.500937	1.05417	2.294721	1.278319	0.846603	1.723854	0.088204	0.96345	0.596098	1.681307	0.989293
ENSG00000214114	MYCBP	5.252048	5.482039	6.961716	6.005919	3.202848	1.145431	10.236786	0.316923	6.500078	1.993362	6.752737	4.384318	6.239285	5.147498	7.253314	6.591942	5.325201	7.696733	5.357127	6.678199	4.097091	5.722565	0.479059	3.527924	3.936311	4.180812	4.35685
ENSG00000131233	GJA9	0.706129	0.290458	0.369608	0.192869	0.126551	0.584358	0.342462	0.448213	0.271605	0.19272	0.143761	0.249103	0.102108	0.112266	0.158736	0.430441	0.164584	0.157883	0.137999	0.576431	0.199918	0.117968	0.050432	0.165836	0.193909	0.067372	0.096215
ENSG00000158315	RHBDL2	1.917492	4.97829	2.467761	3.764425	1.135653	1.580851	2.676604	0.170661	3.158939	1.450665	1.942198	1.477656	5.198884	2.751567	2.322492	4.191872	0.797211	3.281178	1.702622	2.286483	2.6163	2.40852	0.297013	0.633181	3.868157	1.170383	2.469994
ENSG00000199963	RNU6-605P	0	0	0.597098	0.129375	0	0	0.522737	0	0.612028	0.127929	0.117454	0	0.044357	0	0.238574	0.232921	0.137462	0.227824	0	0.072773	0.340708	0.229613	0	0.042252	0.04445	0.238499	0.153415
ENSG00000207466	Y_RNA	0	0.063056	0.143488	0	0	0	0.528337	0	0.083065	0	0.056456	0	0	0.15425	0.161811	0.182882	0	0	0.096456	0.355637	0	0.179206	0	0.025732	0	0.12259	0.133556
ENSG00000235549	RP11-781D11.1	0	0	0	0	0	0	0	0	0	0	0	0	0	0	0	0	0	0	0	0	0	0.044384	0	0.024686	0	0	0
ENSG00000174574	AKIRIN1	7.888534	8.317873	6.304721	6.947544	3.796047	2.710947	7.849749	1.18939	8.188012	3.411541	3.914889	7.885611	10.178023	11.623612	14.285617	11.943775	7.045182	11.293743	10.505651	9.038347	7.351154	9.332634	0.815973	8.490215	9.375958	9.981039	12.744556
ENSG00000168653	NDUFS5	24.993961	29.96777	21.223444	21.35532	11.2244	11.590059	21.645643	1.443568	32.228592	10.377187	56.078594	40.874401	48.252605	57.260078	20.470549	26.301445	25.636995	31.032103	34.523022	22.796579	24.226709	44.554131	5.468732	39.443756	37.316093	57.433388	49.888615
ENSG00000127603	MACF1	78.217308	104.609459	73.676781	115.969086	43.962109	42.352245	56.107998	4.200056	69.093384	28.811077	44.973763	60.098232	123.019035	68.245316	79.276878	97.339668	69.080185	100.334251	87.331444	65.930931	72.607353	79.717377	10.977983	28.096943	60.575245	32.327991	49.945274
ENSG00000206654	RNU6-608P	4.30546	6.790525	3.858326	7.710228	2.408448	8.321787	15.692217	1.498921	4.273486	3.551088	3.098641	6.459146	10.602328	5.903947	4.359735	13.571416	5.80162	15.102112	3.164543	7.84432	11.858239	3.786328	0.187641	1.29052	6.183833	1.972119	2.356586
ENSG00000222378	RNA5SP44	1.674445	7.83198	5.443522	7.7438	1.73008	3.511816	3.87554	0.568012	3.957541	3.86302	1.81966	3.711409	15.417053	4.445333	4.666743	15.845935	5.673523	17.604696	3.524037	6.102525	10.538135	4.524153	0.946265	0.172465	10.212564	2.166391	2.716214
ENSG00000270040	RP11-416A14.1	1.130747	1.041337	0.964358	0.533279	0.228833	0.260676	2.592329	0.636911	0.967611	1.353459	1.294912	1.233475	3.368783	2.02801	0.677369	2.671749	1.10592	2.81528	0.930617	1.702562	1.992004	0.768832	0.145355	0.481083	1.705014	0.686013	0.891806
ENSG00000226438	RP11-420K8.1	0.488358	0.436793	0.603158	0.413796	0.343412	0.780581	0.41632	0.138178	1.01201	0.946489	0.459425	0.870347	3.096766	0.890348	0.792506	1.313733	0.750583	1.669415	0.630377	0.726923	0.810775	0.892782	0.053089	0.141952	0.558176	0.200552	0.138474
ENSG00000217897	HSPE1P8	1.380948	2.452346	1.886896	1.837686	1.607945	1.700873	3.216306	0.932662	1.83671	0.958707	4.416414	2.844305	6.833254	3.053369	1.630615	3.502868	2.381432	5.229414	1.844056	2.669086	3.774573	2.531184	2.023593	0.796451	0.921179	0.910175	0.899847
ENSG00000255103	KIAA0754	10.526283	7.197224	15.914278	10.366339	4.669736	2.156607	8.881231	0.636095	17.149822	2.499227	5.810543	7.958551	7.735268	4.318586	13.399611	8.150332	10.904168	10.945628	14.525696	12.419996	6.915	18.011974	0.528273	5.096996	3.576929	8.070495	7.517704
ENSG00000183682	BMP8A	0.948774	0.654562	0.630253	1.137759	0.404739	0.469323	0.213789	0.050376	0.728878	0.118446	0.16506	0.809144	0.654431	0.404383	1.659618	1.146741	0.806266	1.17444	1.989771	1.064841	0.935283	1.132966	0.050826	0.498503	0.250274	0.680576	0.333055
ENSG00000237624	OXCT2P1	0.287865	0.220928	0.372623	0.360336	0.090219	0.036058	0.322762	0	0.794568	0.336205	0.302158	0.213331	0.340085	0.334378	0.581007	0.295891	0.144035	0.39757	1.029336	0.621712	0.185827	0.45131	0.021009	0.479333	0.402651	0.455481	0.228457
ENSG00000182109	RP11-69E11.4	3.109722	3.644162	8.918333	5.311054	1.62969	0.46127	1.12055	0.042586	4.611023	1.465836	1.186384	1.996063	4.126158	3.333061	8.380828	4.689049	2.092925	5.276033	10.177829	3.554318	2.565473	5.499219	0.248105	1.390132	1.409256	1.77889	2.107011
ENSG00000243970	PPIEL	1.47904	1.839801	3.332058	3.446377	1.017651	0.146653	2.159093	0	3.471801	0.433826	1.876024	1.697209	2.379653	0.989766	2.429583	3.133674	1.205377	1.661401	3.826797	2.761691	1.173936	3.254865	0	0.769153	0.795268	0.693397	0.673869
ENSG00000090621	PABPC4	27.738186	26.279732	26.805307	23.681026	13.238626	7.126349	22.466446	2.326235	24.33124	12.729736	17.352417	19.493814	26.787273	24.759272	29.956495	33.022919	37.754456	28.726227	24.272827	29.099394	22.674774	31.004471	2.37799	19.676342	18.899025	22.67288	23.698902
ENSG00000228060	RP11-69E11.8	1.0939	0.905427	1.470991	0.771897	0.757389	0.411454	1.353293	0	1.142598	0.900338	0.606673	0.727166	0.865067	0.604351	1.572151	1.780218	0.791094	1.449238	0.7434	1.494324	0.954964	1.599177	0.061865	0.276422	0.468756	0.207769	0.36428
ENSG00000201457	SNORA55	19.715572	12.617729	9.102721	13.484858	60.038124	39.273857	185.703949	32.738892	13.365356	16.302639	140.352859	52.647644	9.966228	22.371208	21.943352	10.405914	24.718433	21.228708	3.390516	77.151024	36.523376	7.172366	17.368446	77.004807	39.278618	70.837265	27.943806
ENSG00000163909	HEYL	6.387483	2.510041	13.068116	2.687538	2.806154	1.361579	8.183511	0.241072	16.821011	1.078477	9.616919	2.872667	4.169393	2.560074	42.819447	3.876344	4.102099	4.304884	7.106911	11.448479	3.153354	41.665798	0.344129	3.263507	2.097517	5.344577	3.557736
ENSG00000225903	RP1-144F13.3	0.299826	0	1.101629	0.54465	0.306116	0	0.813431	0	1.361416	0	0.096113	0.74419	0.7245	0.310119	5.161436	0.298192	0.40752	0.295272	0.166304	0.706604	0.328607	0.6779	0.088673	0	0.111682	0.131385	0.276681
ENSG00000116981	NT5C1A	0.382487	0	0.340952	0.257002	0.386266	0	1.441761	0	2.395182	0	0.932946	0	0	0.096643	0.310324	0.06913	0.334766	0.220353	0.703879	0.96441	0.061036	0.304737	0	1.700003	0	0.96349	0.976333
ENSG00000116983	HPCAL4	0.407796	0.022817	0.263196	0.049982	1.748727	0	6.891075	0	2.106911	0	4.277964	0.03126	0.046645	0.006212	0.053955	0.0275	0.954829	0.034288	0.973046	1.54738	0.063058	0.454439	0	6.609375	0.02724	1.462398	1.896006
ENSG00000084072	PPIE	6.030263	8.416882	6.485714	9.446238	2.938056	1.788694	5.599133	0.181097	5.576314	2.666266	6.653481	7.985426	8.350965	7.68712	5.788617	6.904871	8.116747	6.344423	9.666766	5.056326	6.182895	7.149242	0.850176	7.514773	6.378342	7.722155	8.421613
ENSG00000225333	RP1-144F13.4	0.004049	0	0.029604	0	0	0	0.02655	0.835549	0.193512	0.089589	0.079312	0	0.001247	0	0	0.003626	0.073241	0.119804	0	0.00595	0.027341	0.188633	0	0.022766	0	0.05178	0.044094
ENSG00000252413	RNU7-121P	0	0	0	0	0	0	0.174631	0	0.070204	0	0.05519	0	0	0	0	0	0.235333	0	0	0	0	0	0	0	0	0	0
ENSG00000116985	BMP8B	1.060223	1.533218	0.509435	1.892363	1.185095	0.361517	0.327214	0.150479	0.269401	0.333498	0.269922	1.384388	1.016515	0.734465	0.694569	1.370644	4.108434	1.43454	0.450921	0.377679	1.214447	2.397557	0.070548	2.422262	0.655583	0.553049	0.727602
ENSG00000198754	OXCT2	0.261649	0.276319	0.209593	0.394715	0.056497	0.171513	0.23197	0	0.545208	0.243182	0.228166	0.320256	0.342913	0.260078	0.414882	0.310982	0.465076	0.454817	0.705168	0.445677	0.193612	0.456574	0.009781	0.355921	0.353215	0.363231	0.201137
ENSG00000261798	RP1-118J21.25	0.062174	0.187188	0.001826	0.394603	0	0	0.020855	0.014037	0.016362	0.039699	0.016344	0.060555	0.082649	0.050819	0.014997	0.165856	0.015302	0.101721	0.037853	0.00384	0.048076	0.0541	0.025443	0.010211	0.02083	0.038846	0.031799
ENSG00000229213	RP1-118J21.24	0	0.010052	0	0.053515	0	0	0	0	0	0	0	0	0	0	0.082495	0.053749	0.09974	0.122305	0	0	0.117613	0	0	0	0	0.055499	0
ENSG00000043514	TRIT1	7.363164	11.547991	8.788803	12.736077	4.2644	1.367016	7.125033	0.507526	7.991098	1.888524	5.405254	8.831298	10.874782	6.904735	7.666391	8.094872	9.048585	7.848239	10.719646	6.000322	7.545043	10.378848	0.41639	3.901416	5.284521	4.914982	5.348551
ENSG00000202222	Y_RNA	3.759815	3.888191	1.794108	4.165709	3.98241	2.528109	6.412758	0.047164	3.41974	0.371671	3.128065	8.74792	2.883837	3.055123	4.000273	2.52001	3.962894	4.139813	1.421867	3.144178	2.630509	2.763342	0.465402	1.053692	0.977678	1.048256	0.835465
ENSG00000116990	MYCL	3.549311	19.252787	0.098381	8.415845	0.869952	5.23812	0.323369	1.167038	0.236018	5.186632	0.450402	2.689843	10.122947	10.693233	1.410014	9.434431	0.575054	4.074406	0.059769	0.25093	8.256728	0.154205	1.036373	0.60519	9.94909	0.43426	7.908783
ENSG00000236546	RP1-118J21.5	0.169813	0.642886	0	0.604459	0	0.008576	0	0	0.022325	0.060117	0	0.057109	0.0503	0.086913	0.109322	0.120184	0.030873	0.122068	0	0.057097	0.171662	0.020458	0	0	0	0	0.058384
ENSG00000207356	Y_RNA	0	0.121953	0	0.168154	0	0	0	0	0	0	0	0	0	0	0	0	0	0.264759	0	0	0	0	0	0	0	0	0
ENSG00000168389	MFSD2A	7.759903	48.383121	0.492894	42.304253	0.302369	17.232353	0.23526	2.796008	0.404375	20.621254	0.148014	12.718786	50.148453	33.871601	1.127865	60.186333	5.310418	60.823875	0.101211	0.403847	46.244629	0.087474	4.82562	0.194811	30.672535	0.291253	10.987374
ENSG00000228477	RP3-342P20.2	1.419334	9.519151	0.253325	17.605024	0.7386	0.963401	0.853819	0.452995	0.318757	1.857979	0.840256	5.36077	10.486863	5.367657	0.527553	22.049246	1.071912	21.013657	0.157759	1.558157	4.559646	0.159396	0.20155	1.081807	2.657706	1.071211	1.805578
ENSG00000131236	CAP1	38.792233	38.919968	28.607855	25.636734	17.133471	9.446036	20.14801	3.225378	29.711969	13.095463	22.372438	19.161039	40.00737	34.793541	46.73473	34.556595	33.150021	25.845232	48.922997	21.097021	27.575222	34.776508	2.526681	21.881447	38.566765	30.801134	42.15826
ENSG00000131238	PPT1	15.325256	13.266986	12.768354	9.266644	12.381472	5.386624	22.592169	2.110384	18.532005	5.049558	18.737402	10.108445	15.509417	12.208572	19.347052	11.807795	10.850088	13.189024	26.235971	13.390224	11.10352	22.393728	1.359575	19.124386	13.283014	19.409338	16.899611
ENSG00000226745	RP11-115D7.3	0.002611	0.058881	0.006668	0	0.010412	0	0.013266	0	0.003095	0.005936	0.007508	0.047793	0.005473	0.009733	0.011267	0.02287	0.012533	0	0	0.007864	0.003165	0	0.01014	0.00691	0.016446	0.064433	0.014263
ENSG00000117000	RLF	5.090881	6.962051	5.130872	5.408	2.259795	2.386076	3.542958	0.521111	4.82554	2.828873	3.314332	3.402186	7.406513	5.653184	4.038129	6.394448	5.284748	5.697939	6.504088	3.502389	5.093709	5.825489	0.45135	3.888284	5.284814	4.379312	5.387445
ENSG00000207508	RNU6-1237P	1.366659	1.991012	0.628415	1.786171	0.163468	0	3.353652	0.622605	0.981636	0.476545	0.788588	2.268165	1.568105	1.147853	1.842799	2.19536	0.635139	2.205863	0.944984	1.016323	0.948408	0.961683	0.086553	0.167812	0.723491	0.592957	0.130452
ENSG00000188800	TMCO2	0	0	0	0.146925	0.052622	0	0	0	0	0.223475	0	0	0.063653	0	0	0	0.039674	0.219413	0.046811	0	0	0	0	0	0.010891	0	0
ENSG00000259943	RP1-39G22.7	1.514501	1.854855	2.498326	1.628855	0.852661	0.677697	2.021109	0.16177	2.335801	0.352238	3.121207	1.718871	1.477025	1.608932	1.392115	1.302952	1.863997	1.789183	3.703325	1.576529	1.189814	2.455646	0.159047	2.19458	1.320634	2.699975	2.25654
ENSG00000084073	ZMPSTE24	7.397723	7.188479	7.903315	4.574477	4.304394	2.387759	9.916047	0.985434	8.269796	2.417863	9.512296	4.043081	8.971162	7.564078	7.440308	5.31434	7.619841	5.472369	10.087282	7.38087	5.641459	7.724643	0.710341	8.492865	7.38835	9.585608	8.657094
ENSG00000231296	RP1-39G22.4	0.809363	0.272012	1.433823	1.155691	0.600595	0	1.610087	0	1.168164	0.226327	1.181441	1.483052	0.750907	0.148229	1.362398	0.407531	1.148662	0.980378	0.928296	0.595112	0.885144	1.080477	0.259956	0.147859	0.423112	0.435691	0.383875
ENSG00000049089	COL9A2	1.978802	3.207957	0.164257	6.477744	0.775172	0.577472	0.255881	0.663095	0.550446	0.962446	0.24363	6.811068	2.100364	2.257618	0.411214	4.147846	1.377017	9.097035	0.059763	0.27465	3.635563	0.40682	0.299363	0.686133	1.088429	0.581475	0.92967
ENSG00000227311	RP1-228H13.1	0.138755	0.2196	0.182385	0	0.077125	0.247487	0.542288	0	0.081268	0	0.548214	0.128118	0.162742	0.069696	0.042489	0.103149	0.630802	0.777972	0.119462	0.16527	0.239578	0.006351	0.125412	0.232953	0.210733	0.186598	0.277333
ENSG00000084070	SMAP2	11.686996	10.106812	6.434923	4.881959	6.418627	2.856799	7.979635	1.422265	8.208557	4.217504	7.351362	3.824608	10.965175	11.420583	15.149173	8.921296	14.039593	6.168744	10.377567	8.482893	9.099464	7.257516	1.462743	6.966433	9.237214	6.520131	8.605611
ENSG00000213172	RP1-228H13.2	0.345185	0.042979	0.087715	0.100733	0.018282	0	0.069381	0	0.119278	0	0.117996	0	0.271715	0.05946	1.512874	0.129077	0.223524	0	0.273763	0	0.193958	0	0	0.028401	0.004266	0	0.031482
ENSG00000187801	ZFP69B	1.130027	0.368197	2.568372	0.351832	0.662895	0.168177	2.135382	0.15343	3.390513	0.179418	1.553675	0.407994	0.32233	0.318889	1.900662	0.419376	1.181252	0.574235	1.398651	2.267777	0.161374	4.863249	0.03763	1.19193	0.237583	2.154837	1.295959
ENSG00000260920	RP1-228H13.5	0.994063	0.34183	2.295097	0.210038	0.822143	0.121416	5.201036	0.08405	3.448684	0.086073	2.111334	0.43367	0.265451	0.197721	1.727303	0.254055	1.041775	0.426716	0.925466	3.316431	0.257746	3.810005	0.051453	1.407918	0.174163	2.280775	1.070548
ENSG00000187815	ZFP69	2.421437	1.679335	3.280352	1.898432	1.044432	0.268892	4.914165	0	3.106053	0.260756	3.104748	2.839523	0.914947	1.205019	2.063607	1.18975	1.96627	2.233917	2.734244	3.373534	0.806634	2.628923	0.035772	1.158797	0.817742	1.207853	1.081789
ENSG00000238287	RP11-656D10.3	0.792519	0.493026	1.719323	0.366516	0.543692	0	1.245052	0	1.775743	0	1.304435	0.813478	0.269042	0.340088	0.821516	0.314802	0.870064	0.544771	1.664761	0.697393	0.247814	1.038157	0	0.306734	0.097117	0.303389	0.167718
ENSG00000164002	EXO5	2.305059	2.348497	3.314309	2.443579	1.104626	0.107545	1.83181	0.174768	2.72781	0.338699	1.601091	1.586079	2.061891	1.846748	3.049388	1.44051	2.322407	1.786366	3.227562	2.855833	1.45951	3.376006	0.229863	2.305188	1.586571	2.86239	2.52299
ENSG00000227278	RP11-656D10.5	0.002272	0.002551	0.130119	0.021529	0	0	0.034586	0	0.000842	0	0	0	0	0.026751	0.038234	0.075197	0	0	0.031551	0	0.032014	0.040366	0	0.010915	0.002948	0.009409	0.018141
ENSG00000238186	RP11-656D10.6	0.206883	0.235184	0.410504	0	0	0	0.326144	0	0.504935	0	0.190888	0.329948	0.130864	0.018907	0.532638	0.105466	0.267124	0.043335	0.165416	0.728923	0.031521	0.416324	0	0.180806	0.055871	0.332667	0.338766
ENSG00000117010	ZNF684	1.326463	1.150736	1.874004	1.377356	0.357569	0.162949	1.32208	0.108903	1.684008	0.336796	1.272946	1.035547	0.877342	0.819108	1.340302	1.33495	1.429398	2.040455	1.444569	0.707103	0.798298	1.764363	0	0.84965	0.755382	1.017271	1.168441
ENSG00000236505	RP1-63P18.2	0	0	0.142618	0	0.145557	0.265168	0.326838	0	0.123266	0	0.097299	0	0	0.167945	0.279336	0.136737	0.263089	0	0	0.065019	0	0.022639	0	0.076291	0	0.208508	0.077156
ENSG00000233910	GTF2F2P2	0.058303	0	0.111553	0	0	0	0.010726	0	0.024463	0.015222	0	0	0	0.021986	0	0.012457	0.055752	0	0.02874	0.003536	0.016764	0.015831	0	0	0	0.04068	0.018844
ENSG00000117016	RIMS3	0.997509	1.990208	0.172731	1.622079	0.454595	1.002247	0.301245	0.254808	0.258306	0.630756	0.241065	1.138121	1.209822	1.10911	0.325665	1.495054	0.393396	1.790704	0.274716	0.406829	1.700251	0.353098	0.796538	0.193331	1.217248	0.456013	0.987821
ENSG00000237899	RP4-739H11.3	0	0	0.156922	0	0	0	0.09565	0	0	0	0	0.802226	0.297214	0	0	0	0	0	0	0	0	0	0	0	0	0	0
ENSG00000272145	NFYC-AS1	1.711681	1.346751	1.557295	2.395196	1.179942	0.176863	2.585402	0.020316	1.446465	0.279314	2.287376	2.221473	1.037742	0.88336	1.886065	1.093928	1.028879	1.652581	1.400174	1.92441	0.899213	1.282418	0.30338	0.654842	0.311614	0.87402	0.77715
ENSG00000066136	NFYC	18.547523	22.874113	19.730919	27.24295	9.467254	6.85294	16.698601	1.463122	17.105721	6.54449	13.008281	23.631691	19.065775	15.556442	21.996981	25.484285	11.75232	25.793818	23.376631	20.684626	16.90027	18.948957	1.987358	9.849107	12.852351	13.64397	14.748606
ENSG00000198974	MIR30E	1.048875	1.779881	0.631634	3.640002	0.033225	0.190749	0.425566	0.977557	0.146845	0.218115	0.269565	3.218448	1.390679	0.148768	0.032783	0.869583	0.289349	3.270438	0.140732	0.7354	1.635781	0.051121	0	0.300342	0.657887	0.490431	0.739435
ENSG00000207962	MIR30C1	0.065032	0.153314	0.182363	0.828655	0	0	0.026068	0	0	0.054211	0.043256	0	0.487062	0.194252	0.050908	0.515666	0.008644	0.191133	0.019397	0.011261	0.155041	0.009608	0	0	0.291598	0.03906	0
ENSG00000117013	KCNQ4	0.14941	0.80945	0.085887	1.514938	0.128802	0.341639	0.075775	0.040501	0.057633	0.189756	0.028602	1.424816	0.373969	0.382764	0.198286	0.852601	0.108977	1.850304	0.051057	0.062996	0.747723	0.070981	0.059741	0.045815	0.137031	0.118609	0.222219
ENSG00000264582	RN7SL326P	0.36723	0.329109	0.030569	0.856667	0.646995	0.474084	0.729044	0.636276	0.039623	0.107678	0.87358	0.357256	0.162697	0.144995	0.153271	0.261266	0.083509	0.723993	0.027269	0.719075	0.56688	0.05528	0.066189	0.347418	0.160865	0.275974	0.148014
ENSG00000179862	CITED4	3.375322	13.25458	0.429913	18.218493	0.566711	5.820735	0.350114	3.101333	0.809081	6.160065	0.290923	22.025574	9.929117	12.29248	0.661715	14.751912	4.262378	27.560247	0.236107	0.789806	15.912159	0.623335	1.059642	0.791971	16.372347	1.079985	12.267746
ENSG00000229528	RP5-1066H13.4	0	0.111308	0	0	0	0	0	0	0	0	0	0	0	0	0	0	0	0	0	0	0	0	0	0	0	0	0
ENSG00000228940	RP11-348A7.1	0	0	0	0	0	0	0	0	0	0	0	0	0	0	0	0	0.102984	0	0	0	0	0	0	0	0	0	0.054757
ENSG00000233118	UBE2V1P8	0	0	0	0	0	0	0	0	0	0	0	0	0	0	0	0	0.072941	0	0	0	0	0	0	0	0	0	0.058664
ENSG00000171793	CTPS1	5.622101	6.089099	4.840601	7.321221	2.623782	2.059377	5.026275	0.278546	4.071386	2.411326	2.307392	5.702213	9.007014	5.767486	8.77093	7.819162	3.693415	8.051373	3.783135	8.085155	4.131196	5.881661	0.773674	1.771173	4.32233	3.792766	4.942569
ENSG00000171790	SLFNL1	1.508848	1.627092	1.43056	3.16073	1.014562	0.79292	0.740261	0.11765	1.29411	0.463346	0.357478	1.921798	2.138761	1.023578	2.069233	1.879885	1.462968	4.463064	0.692926	2.191373	1.724485	1.464682	0.175432	0.38596	0.566644	0.44652	0.637978
ENSG00000010803	SCMH1	10.902366	8.913568	17.725389	11.460853	6.578765	3.106555	10.362638	0.30279	17.563747	2.698889	9.684318	8.361665	9.460043	8.274752	15.881162	11.426088	11.137111	11.141118	21.209837	15.227494	8.716115	20.791075	0.971823	10.983808	5.151328	10.826097	10.190352
ENSG00000215893	RP4-635E8.1	1.740098	0.934218	2.158603	1.537015	1.723003	0.67293	6.30392	0	2.337579	0.309856	2.638925	3.421747	0.996107	0.80715	1.623914	1.518753	1.744039	2.000965	1.558773	3.974758	1.484035	2.123784	0.456034	1.008558	0.495705	1.292275	0.608727
ENSG00000235358	RP11-399E6.1	1.653683	1.279363	0.518631	0.438339	0.190804	0	1.44207	0	0.422742	0.123396	1.439822	0.807501	0.522684	0.230104	0.452104	0.225186	0.318297	0.251809	0.160918	0.457202	0.119519	0.399136	0	0.301254	0.228699	0.837917	0.632303
ENSG00000213987	RP11-399E6.2	0.451475	0.311936	0.227824	0.119124	0	0	0.709435	0	0.211813	0	0.732539	0.748239	0.201305	0.059859	0	0	0.341103	0	0.078798	0.23647	0	0.049228	0	0.122862	0.04291	0.264908	0.092879
ENSG00000204060	FOXO6	1.132708	1.483494	1.784712	1.890352	0.244385	1.455539	0.591715	0	1.468065	0.481146	0.523641	0.881421	1.500783	1.366338	0.274774	1.854378	1.405397	1.469236	0.703238	1.648848	1.8811	0.332825	0.101241	0.327497	1.234953	0.557195	1.190415
ENSG00000229901	RP11-399E6.4	1.085954	1.567715	3.52758	1.6696	0.64191	0	1.317564	0	2.675842	0.138054	1.062826	0.788187	0.817918	0.653164	0.355707	1.25971	1.877179	0.879313	0.827168	4.661773	1.196592	0.817502	0.222464	0.33	0.456591	0.406575	0.905721
ENSG00000252563	RNA5SP45	0	0	0	0	0	0	0	0	0	0.050073	0.086774	0	0	0	0	0	0	0	0	0	0.057825	0	0	0	0	0.061152	0
ENSG00000127129	EDN2	0.111401	0.40666	0	0.477768	0	0	0	0	0.066281	0	0.099822	0.185984	0.55969	0.516732	0	0.123113	0.031573	0.16365	0	0	0.111787	0.028268	0	0	1.170503	0	0.994206
ENSG00000127124	HIVEP3	3.486287	9.216534	3.45052	16.391912	1.322926	2.189146	1.465146	0.447177	1.583773	2.449713	1.257162	5.464818	9.897198	6.206181	5.51846	9.553366	2.110428	12.977057	3.105633	2.061061	6.873157	2.353137	0.561609	2.376461	3.619591	1.729661	3.348426
ENSG00000230881	RP11-486B10.3	2.338105	5.129492	1.133064	7.954714	0.400509	2.569937	0.455267	0	0.275865	1.368811	0.197406	3.89312	5.610647	2.593609	1.25105	4.682208	0.378648	6.504022	0.441592	0.574919	5.211931	0.724441	0.406894	0.214905	1.358332	0.238701	1.083625
ENSG00000230638	RP11-486B10.4	3.79539	13.259687	1.080527	22.824976	0.556066	4.029193	0.321834	0.514185	0.657715	2.872797	0.305491	9.130762	11.52185	5.853557	1.982886	10.649076	0.713163	16.382587	0.587424	0.334782	12.130052	1.04935	0.615232	0.147596	4.162659	0.204296	2.39833
ENSG00000264896	AL451006.1	0	0.039658	0	0	0	0	0	0	0	0	0.183503	0.441456	0	0	0.096855	0.014358	0	0	0.080796	0	0	0	0	0.067752	0	0	0
ENSG00000227538	HNRNPFP1	0	0.002423	0.018681	0	0.003447	0	0.002566	0	0	0	0	0	0.001561	0.00151	0	0.001228	0.002146	0.009268	0.002068	0	0	0	0.006422	0	0	0.021336	0.018595
ENSG00000228776	RP11-319C21.1	0	0	0	0	0	0	0	0	0	0	0	0	0	0	0	0	0	0	0	0	0	0	0	0	0	0.037155	0
ENSG00000044012	GUCA2B	0	0.024385	0	0.028951	0	0	0	0	0	0	0	0	0.113141	0.078888	0	0.047482	0	0	0	0	0	0	0	0	0.06865	0	0
ENSG00000197273	GUCA2A	0	0	0	0.076755	0.22085	0	0	0	0	0	0	0	0	0	0	0	0	0	0	0	0	0	0	0	0.014546	0	0
ENSG00000198815	FOXJ3	12.425177	13.160007	16.34634	12.859671	7.747506	3.720206	15.535506	1.203023	16.154802	4.416663	11.578538	10.207839	15.44994	10.346319	11.136695	12.407345	12.407942	14.287174	18.523478	16.757965	11.129924	19.001579	1.298274	9.542941	11.373005	10.84509	11.51193
ENSG00000227527	RP11-223A3.1	0.061433	0.213416	0.299254	0.386127	0	0	0.131916	0	0.122655	0.104677	0.092731	0.216645	0.137347	0.123419	0.264543	0.242054	0.141741	0	0.361343	0	0.093722	0.238249	0.048538	0.192994	0.076911	0.154286	0.190304
ENSG00000177181	RIMKLA	0.159822	0.238723	0.089625	0.446627	0.054763	0.125217	0.063637	0	0.061921	0.067499	0.060783	0.314513	0.098831	0.069139	0.051152	0.210021	0.143138	0.464523	0.075277	0.11684	0.095747	0.077053	0.014247	0.04877	0.102845	0.079906	0.101946
ENSG00000235002	RP11-157D18.2	0	0.036968	0	0.289854	0	0	0.04968	0	0	0	0	0.042843	0	0	0.047557	0.042284	0.01227	0	0	0.126293	0	0	0	0	0.069198	0	0.037243
ENSG00000066185	ZMYND12	0.175271	0.287035	0.238435	0.308887	0.369241	0.051672	0.269267	0	0.631436	0	0.219053	0.247338	0.207484	0.148669	0.717369	0.419957	0.990703	0.426492	0.567459	0.268187	0.113832	0.818213	0	0.676695	0.133909	0.533	0.409267
ENSG00000127125	PPCS	8.530541	11.467833	8.830475	8.847291	3.695095	3.564801	8.867155	1.063336	9.662467	3.868929	9.22991	7.344989	12.995293	13.865377	8.779083	8.633945	9.24169	9.295066	11.004998	6.362643	7.826034	8.490985	1.301883	10.386784	11.102567	13.747105	14.493771
ENSG00000186409	CCDC30	1.738986	1.947945	3.47463	2.723486	1.10375	0.835789	3.422431	0.063847	3.254497	0.589683	2.859723	1.558604	1.435604	1.813789	1.572026	1.957929	1.66603	2.32959	5.384406	2.449116	1.573392	3.724439	0.101938	1.366036	0.663382	1.139874	1.129307
ENSG00000230116	RP11-163G10.2	0.077966	0.03564	0.199232	0.129631	0.019793	0	0.035601	0	0.0772	0.002918	0.019839	0	0.028799	0.038761	0.020882	0.021196	0.062399	0.015909	0.119062	0.074407	0.027614	0.122527	0	0	0.007793	0.026911	0.022332
ENSG00000236876	TMSB4XP1	4.233762	2.179066	2.1542	1.038485	2.729146	0	7.808143	0.266012	5.17869	0.665111	12.273905	2.748254	1.965241	2.004492	3.554203	1.321867	9.390589	1.464379	2.688663	3.432914	2.676157	3.000475	0.069769	6.640382	2.105417	5.989864	3.362289
ENSG00000200254	RNU6-536P	0	0.214945	0.434741	0	0.208699	0	0.966712	0	0.355342	0.099419	0.322379	0.849494	0.160536	0	0.152754	0.144066	0.13637	0.195905	0.03342	0.101541	0.099419	0.314374	0	0.046579	0.023834	0	0.111997
ENSG00000236180	RP11-163G10.4	0.116359	0.015582	0.22959	0	0.062925	0	0.066602	0	0.119536	0.156289	0.21161	0	0.112149	0.250883	0.081865	0.060062	0.213115	0.129173	0.109249	0.087357	0	0.43977	0	0.056679	0.068213	0.0588	0.031508
ENSG00000171960	PPIH	7.811244	9.040918	8.46652	10.785658	2.524692	1.636226	4.484916	0	6.838564	2.506747	5.403649	4.999199	8.935395	7.67641	7.714936	8.596258	10.71928	8.359902	7.427871	5.491742	6.252181	7.998152	0.66536	5.543772	7.635777	6.925589	8.748281
ENSG00000234917	RP5-994D16.3	0.246487	0.532633	0.739157	1.124921	0	0	0.099915	0	0.230756	0	0.276448	0.637043	0.46737	0.455357	0.17951	0.457055	0.331334	0.309117	0.471095	0.150573	0.150496	0.217371	0	0.190777	0.026711	0.570219	0.301541
ENSG00000065978	YBX1	67.913017	78.431305	61.704952	59.948311	23.392862	19.4851	44.079357	8.033774	80.61377	29.345821	63.016777	43.97282	84.837486	92.385918	72.893082	66.552307	83.872231	77.903435	84.966705	64.030396	48.250824	79.906288	6.238195	84.639496	78.492912	98.01815	110.424286
ENSG00000164007	CLDN19	0.078576	0.174677	0.066297	0.154542	0.0789	0.17354	0.052225	0	0.056878	0.063896	0.041958	0.226575	0.391922	0.182871	0.022906	0.801042	0.081846	0.621571	0.012251	0.142667	0.462219	0.117193	0.017446	0.032022	0.091505	0.075404	0.153188
ENSG00000117385	LEPRE1	13.710996	5.8216	19.58913	6.527509	6.999035	2.872852	7.468701	0.398841	20.003691	3.255907	5.940339	4.284659	6.183862	4.61957	26.464901	9.391003	13.691127	4.787489	18.63884	13.778758	7.264026	21.689217	0.702008	7.250641	4.137515	10.868858	10.271938
ENSG00000164008	C1orf50	3.928859	4.569599	5.778299	5.620284	1.949515	1.871593	4.642719	0	4.562168	1.560245	4.893156	3.085165	4.461292	3.72853	5.415999	3.011642	6.413803	3.194429	6.449532	4.584503	2.986053	6.537794	0.691502	6.904577	3.462718	6.346393	5.405015
ENSG00000228452	RP5-994D16.9	2.354933	2.066819	2.505449	2.949741	1.979023	0.628244	4.098108	0	2.403459	0.609212	2.358796	3.449573	1.967734	1.03253	2.440638	1.639527	2.918982	2.035668	2.203495	3.427331	1.811849	2.703726	0.355018	1.076553	1.427917	2.034701	1.813913
ENSG00000177868	CCDC23	4.819465	4.376614	5.376884	4.09688	3.217963	0.866752	7.807838	0	10.052369	1.958178	12.389327	2.889396	4.244482	6.593503	3.82325	3.876124	4.497089	3.627131	7.354647	5.875098	5.437372	11.974196	0.502492	12.749059	4.471583	15.509555	8.902806
ENSG00000164010	ERMAP	6.221955	5.987617	5.855528	6.8474	3.339279	1.931366	7.697636	0.3959	7.38873	1.713757	5.958508	4.356623	5.042836	4.061603	4.555129	4.583109	3.996081	5.959175	4.226029	6.804289	4.308541	8.003802	0.597465	3.600281	2.666563	5.545626	4.877513
ENSG00000228192	RP11-342M1.3	1.136392	1.258384	2.198962	2.142656	0.760675	0	1.455444	0	1.881665	0	0.997564	1.278845	1.363043	0.709317	1.451127	0.867606	0.867087	1.538816	1.355014	1.482351	0.843102	1.834939	0	0.718122	0.417118	1.220254	1.027071
ENSG00000164011	ZNF691	2.716762	2.199729	3.426085	2.183441	1.238409	0.777362	2.929963	0.206845	3.760695	0.472672	2.644476	1.577937	1.46204	1.418093	3.308358	2.00896	1.802534	2.019357	4.930017	2.449491	1.544455	3.480278	0.141362	2.915123	1.080369	1.696632	1.751283
ENSG00000233708	RP11-342M1.7	0.021543	0.106498	0.033311	0	0.010392	0.176483	0	0	0	0.048273	0	0.046106	0.163996	0.123707	0.031242	0	0	0.054933	0.03638	0	0	0.036126	0	0	0	0.055442	0.052983
ENSG00000237090	RP11-342M1.6	0	0.035836	0.038469	0	0	0	0	0	0	0.087091	0	0	0	0	0	0.036873	0	0.065422	0.020946	0	0	0	0	0	0.034718	0	0.024448
ENSG00000225099	ATP6V1E1P1	0.110803	0.040702	0.038305	0.003069	0	0	0.099935	0	0.047532	0	0.051711	0.192837	0.037652	0	0.032528	0.074422	0.041539	0.129367	0.063849	0	0	0.004456	0.013842	0.016127	0.021207	0.041254	0
ENSG00000117394	SLC2A1	12.858414	43.152966	1.015396	34.338425	1.189011	16.412481	1.131149	5.065875	1.725889	10.564058	0.891427	18.488316	51.662148	35.79903	3.313547	29.228571	6.477997	32.547913	2.348032	1.637771	20.012293	2.018501	2.792859	1.518885	55.318729	1.287087	33.475704
ENSG00000227533	SLC2A1-AS1	0.673625	3.143991	0.068239	3.859167	0.084413	0.96329	0.14758	0	0.227041	0.07996	0.142404	2.235028	1.330112	1.057709	1.00699	0.855228	1.571148	1.486852	0.445927	0.1984	1.182058	0.753913	0.181196	0.153192	0.61063	0.111064	0.363165
ENSG00000207256	RNU6-880P	0.30672	0.514386	0	0.468755	0	0	0.122871	0	0	0	0.158528	0	0.34955	0.028612	0.182091	0.12183	0.172242	0.922669	0.073777	0.026585	0.440627	0.51286	0	0.039383	0.073173	0	0
ENSG00000252803	RNU6-870P	0	0	0	0	0	0	0	0	0	0	0	0	0	0	0	0	0.064716	0	0.113632	0	0.019393	0	0	0	0	0	0
ENSG00000186973	FAM183A	0.349229	2.395801	0	4.160374	0	0	0	0	0	0.192356	0.171726	0.508436	2.003287	1.099027	0.911994	1.408335	0	1.332516	0.206489	0.198152	0.383223	0	0	0	0.39179	0	0.448528
ENSG00000117395	EBNA1BP2	4.724139	6.916378	4.90492	5.951249	1.867734	2.107712	2.389089	0.803218	5.577841	1.749738	4.190402	5.415249	9.469106	9.155996	5.615705	6.290182	4.256766	5.232792	8.4118	3.59593	5.769417	5.882298	0.800258	3.791456	7.126726	5.319644	7.8502
ENSG00000243710	WDR65	0.146612	0.678515	0.044556	0.175486	0	0.150437	0.010616	0.039523	0.093338	0.138419	0.019724	0.109071	0.889587	0.568416	0.033074	0.686012	0.31102	0.143974	0.027684	0.044534	0.74361	0.056538	0.073628	0.02565	0.478501	0.057357	0.186487
ENSG00000199240	RNA5SP46	0.047329	0.968412	0.073666	0	0	0.648245	0	0	0	0	0	0.088407	0.51614	0.251373	0	0.857448	0	0.022796	0	0	2.156055	0	0	0	0.054884	0	0
ENSG00000179178	TMEM125	0.327438	2.080123	0.096571	1.5691	0.015184	1.226419	0.068645	0.099892	0.127947	0.851994	0.038475	1.408601	3.479582	2.663848	0	2.447878	0.078337	2.643104	0.074063	0.156079	1.853196	0.062687	0.322921	0.09062	3.214911	0.091822	0.881155
ENSG00000253313	C1orf210	0.235546	2.337131	0	1.53472	0	0.631005	0	0.2818	0	0.711785	0	2.302695	3.964724	3.560939	0	2.29678	0.058193	2.601368	0	0	1.309384	0.01346	0.292042	0	3.10007	0	1.434822
ENSG00000066056	TIE1	11.374049	5.259502	3.104792	12.383771	6.301702	2.029866	3.042296	0.599877	6.467785	2.370788	2.384789	6.159749	6.091889	3.604787	6.921567	7.363076	5.510468	6.491287	1.779138	4.089082	5.863526	4.137016	0.352015	2.662159	3.435838	1.952503	2.63729
ENSG00000117400	MPL	0.26168	0.594407	0.167431	0.590642	0.132546	0	0.210494	0	0.236574	0.186282	0.182088	0.444092	0.295367	0.199715	0.117079	0.430093	0.398941	0.339	0.238612	0.233639	0.420335	0.150321	0	0.100984	0.113348	0.094915	0.198952
ENSG00000234694	RP1-92O14.3	0.319627	1.045708	0.267685	1.085236	0.201159	0	0.270414	0	0.378339	0.166318	0.266198	0.538291	0.693976	0.411873	0.278662	0.808418	0.533709	0.418797	0.527485	0.466781	0.685411	0.234752	0	0.119248	0.497922	0.321779	0.432718
ENSG00000117399	CDC20	1.276101	2.726603	1.951311	1.488643	0.552577	0	1.278694	0	2.089037	0.85512	0.882053	0.704158	2.095241	1.481178	4.148046	2.601634	6.572814	0.980793	0.196683	2.746454	1.547257	2.293202	0.089995	0.398978	2.2907	0.580818	1.202762
ENSG00000066322	ELOVL1	18.049347	40.917656	10.727938	19.544567	7.062316	15.532783	7.234494	3.674666	10.127931	14.982662	11.441853	9.533615	107.514374	83.794052	11.892471	39.285416	16.256527	15.188915	13.863007	12.103608	28.484041	14.082315	3.327513	12.20937	53.906822	14.527529	25.323606
ENSG00000159479	MED8	8.534972	8.61698	10.698262	6.469462	4.6193	2.728795	8.164375	0.532465	8.038718	2.529527	7.347315	3.283044	9.253186	7.307916	7.916605	6.715018	8.586135	4.254525	9.217385	7.074674	5.206849	8.56768	0.521142	8.030857	7.562075	8.201056	8.122371
ENSG00000229431	RP1-92O14.6	0.911452	1.010949	2.116474	1.042739	0.418495	0	2.688648	0	1.311065	0.225835	1.354877	0.995902	1.378304	0.51266	2.242337	0.917698	1.391137	0.691336	0.575114	1.812181	1.255844	0.931137	0	0.353786	0.666631	0.346384	0.563877
ENSG00000198198	SZT2	17.965067	19.435982	21.132956	25.293203	11.731068	9.442296	13.323021	1.200044	16.109922	5.198754	9.354694	15.771674	13.993187	12.513743	18.963366	20.537863	17.34605	20.907022	16.626698	17.897398	20.345694	15.707173	1.796008	6.93123	8.253232	8.627911	9.14552
ENSG00000229372	SZT2-AS1	0.399448	0.403779	0.385361	0.628951	0.323212	0	0.157383	0	0.448775	0	0.161202	0.263153	0.242643	0.068876	0.363586	0.351298	0.365149	0.323682	0.412124	0.478602	0.219089	0.274271	0	0.111837	0.063985	0.062181	0.199492
ENSG00000178922	HYI	4.51014	5.349859	6.160523	7.732345	2.803328	1.859603	3.48699	0.460588	4.709358	1.952797	2.922335	4.871572	5.038587	4.327937	4.331882	7.18401	3.985175	5.459591	6.871644	5.091938	4.12337	4.083922	0.539285	3.076626	3.144866	3.245906	3.401044
ENSG00000229348	HYI-AS1	0.240764	0.553148	0.865674	0.471517	0	0	0.465395	0	0.488375	0.224334	0.422287	0.097015	0.809689	0.599441	0.69413	0.71885	0.233334	0.565709	0.452928	0.288372	0.199473	0.473714	0	0.141134	0.086354	0.365173	0.455674
ENSG00000142949	PTPRF	23.381882	93.812828	4.411492	106.548752	3.665669	32.776104	1.898892	6.317454	4.298099	21.572084	0.517602	52.586628	83.743309	59.171688	5.924654	85.521584	5.042463	90.370483	10.384683	3.996158	53.295021	8.25094	5.621227	1.966055	55.593971	5.09861	35.418606
ENSG00000066135	KDM4A	10.633178	15.255198	13.006067	14.09156	6.849973	6.486505	8.904355	1.132662	12.431031	4.508083	7.254642	8.330242	13.356474	9.722071	15.291357	13.864631	8.431987	11.685202	12.079027	9.996476	11.118583	15.710943	1.175986	9.04418	7.817723	6.998391	8.544012
ENSG00000236200	KDM4A-AS1	1.984869	3.050462	2.650917	4.577779	2.557231	1.762151	4.202692	0	3.94888	0.405306	4.576163	2.37499	2.188833	1.42942	5.112255	2.596236	2.181978	3.334836	2.553972	4.138727	2.403599	4.474943	0.383435	1.202	0.955563	1.035043	0.954646
ENSG00000126091	ST3GAL3	6.989755	5.178548	10.084002	8.196332	3.017309	2.723443	6.625259	0.419353	7.773363	2.16824	4.624605	6.353739	5.230526	4.969572	7.245949	7.28316	10.96806	7.572209	13.08588	9.444138	7.181549	8.051369	0.600103	6.444602	2.959066	7.404993	6.453597
ENSG00000229444	RP11-184I16.4	0.19498	0.451625	0.568531	0.381417	0	0	0.655875	0	0.494914	0	0.254984	0.233589	0.603738	0.194529	0.620061	0.22792	0.446709	0.665504	0.520587	0.556694	0.432459	0.322153	0	0.096174	0.175166	0.293238	0.087168
ENSG00000252201	RNU6-1058P	0.371546	0.50223	1.120665	0.791886	0.277371	0	1.961336	0	0.286269	0	0.297744	0	1.071184	0.174146	0.667431	0.2406	0.991153	0.437094	0.265816	1.10433	0.10065	0.611306	0	0.063946	0.035643	0.207906	0
ENSG00000233674	RP11-184I16.3	1.182408	1.307743	1.951789	2.256998	0.605322	1.77955	2.22235	0.16962	1.58459	0.608975	1.737694	1.306546	1.085348	0.82641	1.949981	1.261189	2.244162	0.809854	2.751468	1.879343	0.829038	2.309808	0	0.235032	0.34707	0.728068	0.521847
ENSG00000224751	SHMT1P1	1.616845	1.16653	1.85041	1.88266	1.386744	0.203985	1.656071	0.016248	1.560258	0.245391	0.894509	0.951247	1.036478	0.69605	1.486673	1.305896	1.891338	1.557725	1.98534	2.754438	1.30493	1.420661	0.167648	0.55022	0.588291	0.778531	0.591953
ENSG00000117407	ARTN	0.457291	0.469016	0.22692	0.627719	0.174168	0.177341	0.077022	0	0.164292	0.229761	0.096802	0.351235	0.687219	0.426308	0.531469	0.90793	0.639844	0.822528	0.171633	0.292383	0.308189	0.198116	0	0.056574	0.353815	0.106234	0.294162
ENSG00000237950	RP11-7O11.3	0.45742	0.670091	0.376741	0.984487	0.445505	0	0.268133	0	0.242091	0.159304	0.256628	0.666085	0.403798	0.521988	0.435353	0.75663	0.292248	0.70754	1.290783	0.07882	0.359958	0.218237	0	0.289558	0.294742	0.343955	0.280124
ENSG00000117408	IPO13	6.126033	5.836093	7.581843	6.370437	3.406024	2.732078	3.059245	0.370902	6.501091	2.026198	2.545657	3.981088	5.711748	4.450809	8.001	6.39054	10.209192	7.383942	6.975332	5.166981	4.679376	7.297291	0.828875	3.775437	3.649138	4.178321	4.735082
ENSG00000132768	DPH2	4.112988	5.109153	4.742672	5.686823	2.696125	2.067062	1.779272	0.360151	3.017141	1.811245	1.324614	2.901058	5.616518	3.86094	4.023427	4.679111	6.263445	5.318698	3.933732	2.784635	3.404106	2.946948	0.475188	2.042832	3.666736	2.920261	3.863702
ENSG00000117410	ATP6V0B	16.984705	18.150333	14.474504	16.047907	12.065721	10.018783	12.159278	1.813673	13.485582	9.436337	10.687747	14.712993	31.721773	32.348507	18.253262	19.324652	16.343225	22.959835	16.495327	14.553971	16.321743	13.187282	2.050401	18.66239	24.130434	21.859482	20.020617
ENSG00000117411	B4GALT2	15.150728	18.712889	10.262701	14.397573	6.312977	5.609531	6.654073	1.362138	13.824507	7.316169	5.398575	11.410361	14.328664	13.861733	11.29016	11.88796	14.606867	18.213348	10.121927	14.242735	13.91809	12.472045	1.728118	10.727259	11.918551	17.178104	18.421873
ENSG00000159214	CCDC24	4.632558	15.980975	3.032443	21.229586	0.936903	2.835307	1.074205	0.266324	2.940052	4.57032	1.029383	5.118903	7.411106	5.251935	3.110671	9.914786	1.904996	14.610363	5.751327	2.83345	11.033942	5.356694	0.247457	1.081095	5.899232	2.362356	3.11941
ENSG00000196517	SLC6A9	7.138376	34.35527	1.679898	33.749283	2.085177	9.632578	1.308117	1.778698	2.42316	8.619629	0.477297	6.551802	16.685822	12.646176	2.619532	17.316574	2.474744	18.430622	0.99788	2.570811	20.060331	2.817027	2.048506	0.950647	21.020432	1.574381	7.840483
ENSG00000230615	RP5-1198O20.4	0	0.08922	0	0.116376	0.139661	0	0	0	0	0.014321	0.115548	0	0.077098	0.069475	0.029761	0.107707	3.119657	0	0	0.236077	0	0.321338	0	0.215598	0	0.214619	0.114537
ENSG00000227163	RP5-1198O20.5	0.002034	0	0	0	0.014048	0	0	0	0	0	0	0	0.026436	0	0	0.028463	0.677576	0	0.007374	0.080979	0	0	0	0	0.001788	0	0
ENSG00000271647	KRT8P47	0.042125	0.072015	0	0.001553	0.02849	0	0	0	0.002921	0	0.001547	0.009888	0.060488	0.033052	0.000479	0.020398	0.063877	0.012288	0	0.019148	0	0.000003	0.001775	0.006738	0.009361	0.018981	0.016275
ENSG00000239560	RN7SL479P	0.02048	0.05971	0.041821	0.033452	0.042174	0.031715	0.02855	0	0.043873	0.111507	0.054542	0.083477	0.019359	0.135745	0.056554	0.048425	0.089774	0.056585	0.097676	0.028617	0.014501	0.043099	0.029968	0.088069	0.038553	0.1078	0.042173
ENSG00000171872	KLF17	0	0	0.008516	0	0	0	0	0	0	0	0	0	0	0	0	0	0.27845	0	0.008083	0.004565	0	0	0	0	0.009418	0	0.028617
ENSG00000233514	RP11-570P14.1	0.150399	0.026956	0.29922	0	0	0	0.078055	0.529248	0.080114	0.031082	0.119715	0.038875	0.317947	0.074112	0.077192	0.014614	0.147728	0	0.155071	0.071485	0.067108	0.019851	0	0.280348	0.11204	0.216784	0.21064
ENSG00000239275	RP4-675G8.2	0	0	0	0	0	0	0	0	0	0	0	0	0	0	0	0	0	0	0	0	0	0	0	0	0	0	0
ENSG00000226804	RP4-675G8.3	0	0	0	0	0	0.25413	0	0	0.008705	0	0.004687	0	0	0	0.004379	0.001502	0.01491	0.002106	0	0.002911	0.002137	0	0	0	0.001382	0	0
ENSG00000200171	Y_RNA	0	0	0.046795	0.027602	0.009734	0	0	0	0	0	0	0	0	0	0	0.019019	0.217317	0.023743	0	0	0	0	0	0	0	0	0
ENSG00000238037	OOSP1P1	0	0	0	0	0	0	0	0	0	0	0	0	0	0	0	0	0.120057	0	0	0	0	0	0	0.005953	0	0	0.047389
ENSG00000227994	RP5-891H21.1	0	0.009735	0	0	0	0	0	0	0	0	0	0	0	0	0.013552	0	0	0	0	0	0.012121	0	0	0	0	0	0
ENSG00000271329	RP5-891H21.5	0	0	0.085565	0.106599	0	0	0.082827	0	0	0	0	0	0	0	0	0	0.070759	0.168493	0	0	0	0.033001	0	0	0	0	0
ENSG00000178028	DMAP1	9.451613	11.373393	12.935809	14.843225	4.445786	2.153148	8.346922	0.400897	11.098359	3.083061	6.17925	9.6936	10.008831	7.476585	9.660475	13.300729	8.238087	11.29532	11.819055	7.910969	9.813306	10.844347	0.87499	5.335192	4.687284	6.821982	7.569314
ENSG00000117419	ERI3	16.047689	17.231127	17.460348	18.440603	8.387889	5.158235	12.607121	0.690556	17.036963	4.139484	12.29874	9.925114	15.648143	12.188384	14.336741	17.224068	20.616343	14.612611	22.40008	15.976005	14.095924	16.312149	1.20127	12.791379	10.606749	17.014587	16.981972
ENSG00000233602	ERI3-IT1	3.227382	3.544852	4.756865	2.968413	1.484175	0.518759	3.336771	0	3.816808	0.584768	2.657391	3.997853	2.4893	1.771657	4.008044	4.231663	3.93207	3.790935	5.181335	3.540934	2.3987	4.249994	0.226561	0.970175	1.422985	0.908096	1.296432
ENSG00000252146	AL390776.1	1.259307	0.16465	1.682173	1.342812	0.419951	0	1.357305	0	0.494862	0.130412	1.265442	0.790882	0.688566	0.172864	0.380443	1.148578	1.328255	0.699901	1.975444	0.586912	1.182945	1.365538	0.165379	0.206634	0.380809	0.29137	0.502353
ENSG00000199385	RNU6-369P	0	0	0	0	0	0	0	0	0	0	0	0	0	0	0	0	0	0.026813	0	0	0	0	0	0	0	0	0
ENSG00000187147	RNF220	12.296136	14.742308	13.254196	12.43801	6.342601	5.384198	7.629172	1.33854	11.179553	4.803038	7.246023	9.456541	13.107716	11.498673	12.672917	10.875249	12.948553	12.833313	13.316877	9.187373	13.6603	9.632456	2.053296	8.325741	14.094676	11.831024	13.425375
ENSG00000263381	MIR5584	0.460988	0	0	0.08291	0	0	0	0	0	0	0.038025	0	0	0.085619	0.117333	0	0	0	0.071947	0	0	0	0	0	0	0	0.183343
ENSG00000126106	TMEM53	2.943811	2.639614	3.270338	2.857635	1.468961	0.860333	1.65235	0	2.421211	0.775749	1.636097	0.711228	3.788445	2.502494	3.90315	2.22086	2.251347	2.90824	2.499928	2.697834	2.415314	3.176888	0.395425	2.512389	1.211327	3.218091	2.94042
ENSG00000198520	C1orf228	1.051753	1.083034	1.984798	0.743622	1.438744	0.127469	0.724831	0	1.586363	0.15371	0.969007	0.144985	0.621285	0.330503	1.87108	1.132089	0.539786	1.001674	3.177321	2.340822	0.490117	1.981484	0	1.198115	0.184317	1.647308	0.986866
ENSG00000199377	RNU5F-1	10.43684	7.258151	1.586618	1.564518	2.760599	5.566967	13.447935	3.452784	0.75057	0.755404	3.035753	0.136028	2.130327	5.127213	1.651975	1.088746	0.875105	2.750766	0.909574	12.487684	3.88337	0.175468	0.439597	1.96339	2.87603	8.463299	6.226517
ENSG00000200169	RNU5D-1	3.343603	2.038367	8.063318	3.327234	1.074525	1.955055	25.262653	9.776867	1.87367	2.706842	15.069349	4.747259	4.429126	13.720886	2.940224	4.764253	7.92052	9.860596	0.221104	11.513923	7.171946	3.561768	2.704513	8.254082	4.145875	12.061581	8.127999
ENSG00000142945	KIF2C	1.130449	0.748236	1.466712	0.86563	0.500013	0.388734	0.869447	0	2.24824	0.228531	1.049143	0.950672	0.975917	0.711103	3.279392	1.132373	4.601995	0.653481	0.552224	3.063117	0.425407	2.047611	0.069901	0.678319	0.479543	0.354464	0.504887
ENSG00000225721	RP11-269F19.2	0.348853	0.401319	0.536915	0.679147	0.016615	0.062518	0.142399	0	0.303923	0.194306	0.287185	0.282365	0.659209	0.328651	0.851642	0.706542	0.768406	0.681298	0.357718	0.600583	0.516767	0.208775	0	0.177115	0.268194	0.183133	0.256429
ENSG00000142937	RPS8	310.338593	534.593384	253.613403	193.198227	159.221008	171.514755	286.589142	45.757729	278.72113	171.796494	396.444275	192.569962	541.43573	631.916199	119.355759	337.719177	186.167709	247.556763	361.269287	332.369934	304.832153	272.046875	53.281071	656.925049	597.501099	573.162537	728.612915
ENSG00000264294	SNORD55	0.007844	0.006366	0.040144	0.002945	0.006973	0.00014	0.813122	0.087092	0.316151	0.000512	1.068222	0.00531	0.027759	0.006915	0.042966	0.006808	0.020413	0.003041	0.114097	0.554845	0.005458	0.044036	0.043285	0.018637	0.004909	0.087045	0.020888
ENSG00000200913	SNORD46	53.842609	62.836456	38.556778	44.912407	109.572701	77.657578	368.011383	115.331047	46.377846	41.412136	335.11618	78.139313	39.276478	83.716087	25.537561	32.696598	30.587564	39.553772	20.505899	201.597382	111.238029	27.664997	51.175983	151.937943	118.382339	203.457275	107.546967
ENSG00000202031	SNORD38A	1.664847	2.560246	3.796044	5.716336	0.505491	0.060321	7.373878	3.489319	1.944648	0.741265	5.48697	2.813787	5.647237	1.33958	3.002532	5.898493	1.491593	3.930516	3.015139	1.987618	2.297605	2.979372	0.491701	1.170784	1.463897	1.564287	1.160169
ENSG00000207421	SNORD38B	0.001794	0.017684	0.015077	0.006633	0.044884	0.23778	0.467573	1.40676	0.002059	0.004557	0.125859	0.016501	0.000981	0.000361	0.01916	0.118457	0.005098	0.045009	0.000906	0.156406	0.092873	0.003147	0.018247	0.022791	0.015876	0.033326	0.029187
ENSG00000234093	RPS15AP11	1.203754	1.323927	0.736428	1.731901	0.246469	0.195913	1.423399	0	0.351532	0.334016	1.250592	1.195773	1.459566	0.918945	0.16123	1.101455	0.25466	1.401262	0.093609	0.711072	1.022376	0.406885	0.150344	0.605097	1.451337	0.749738	0.868924
ENSG00000142959	BEST4	0.348908	0.433973	0.268554	0.222992	0.252485	0.287278	0.112822	0	0.57501	0.117796	0.15917	0.352287	0.421532	0.218782	0.300277	0.332823	0.425584	0.836779	0.547687	0.326727	0.34688	0.354026	0	0.146458	0.101554	0.192971	0.174302
ENSG00000173846	PLK3	15.745895	11.515093	11.954794	8.987219	7.383347	5.531533	6.288794	0.732905	11.139573	7.69854	2.446036	3.010299	23.052546	16.278316	17.273451	52.368088	7.82854	43.672672	14.985769	10.073744	18.621773	11.653502	2.132195	3.741376	13.881207	4.78193	5.723196
ENSG00000188396	TCTEX1D4	6.045172	4.58336	3.542311	3.427941	1.137369	2.599438	1.636363	0.118171	3.508976	1.39128	0.518567	1.586178	5.277774	3.010781	10.282605	16.496609	3.98876	18.950089	2.009412	3.984705	6.669662	2.239495	0.167754	0.289132	1.803258	0.702569	1.115114
ENSG00000222009	BTBD19	9.271636	4.047169	17.525721	4.119053	3.623737	1.636868	12.497474	0.29999	17.097057	1.79787	3.926509	1.361889	6.360936	4.069846	35.425152	20.080656	17.035645	19.825392	22.808609	12.556075	8.174164	17.336596	0.672078	2.523293	2.655336	2.899939	2.577021
ENSG00000117425	PTCH2	4.992265	3.065186	2.614274	4.054381	4.382233	1.591258	1.632673	0.275516	3.069765	2.079711	3.724517	6.031926	2.462537	2.057865	1.148376	6.752249	2.861212	4.450538	1.631155	1.878843	6.419695	3.233505	0.116646	0.883967	1.239786	1.17468	1.362111
ENSG00000202444	RNU5E-6P	0.787724	0.7307	1.313916	0.426587	8.536639	0.030494	4.853673	5.869455	1.239271	0.126487	9.421104	1.01583	0.077839	0.029496	0.434283	0.234657	0.301277	1.134942	0.67926	11.472258	0.874619	2.104294	1.538742	6.180437	0.648434	5.664018	1.738152
ENSG00000226499	RP5-882O7.1	1.899455	2.427225	1.82126	1.921276	0.56666	1.278047	3.629564	0	1.347393	1.003854	5.554522	6.290671	1.725517	2.245519	1.55622	2.154068	1.592658	1.978883	0.215572	2.743915	1.570008	1.895962	1.612955	2.727865	3.048978	2.67512	3.226549
ENSG00000070785	EIF2B3	9.158006	10.515696	9.052018	9.545128	4.985031	3.35706	6.102605	0.265399	7.168453	2.343544	8.701267	10.23274	11.081816	8.664611	8.847495	7.982127	10.014698	8.872749	10.649327	7.944592	9.103765	10.837697	1.02148	5.776743	5.892707	7.648293	8.486676
ENSG00000266294	AL136380.1	0.178462	0.265184	0.186317	0.120086	0.105173	0	0.93729	0	0.107962	0	0.454735	0.996332	0.150461	0.119129	0.167686	0.13408	0.286435	0.53093	0.046314	0.331271	0.507903	0.053479	0	0.015016	0	0.078858	0
ENSG00000253039	RNA5SP47	0.431341	0.204286	0.955233	0.288013	0.46276	0	1.803957	0	0.928011	0	2.016325	1.181241	0.335817	0.51137	0.77719	0.025238	1.27277	0.430641	0.398761	0.791119	0.638277	1.100153	0	0.420467	0	0.309504	0.083072
ENSG00000229815	CCNB1IP1P1	0.406385	0.414477	0.695781	0.767073	0.141464	0.417927	1.420988	0.221105	0.368232	0.073417	1.010471	0.740646	0.365152	0.396962	0.298089	0.297358	0.350155	0.53181	0.064395	0.687426	0.165167	0.168575	0.025822	0.172206	0.189601	0.263058	0.106573
ENSG00000232369	RP5-882O7.4	0.046312	0.035894	0	0.007499	0	0.008574	0	0.041752	0.031361	0.020558	0.081112	0	0.019128	0.034592	0.329461	0.056791	0	0.056343	0.351758	0.129616	0	0.021971	0	0.028904	0	0.04089	0.035612
ENSG00000268949	MRPS17P1	0.025166	0.017862	0.028311	0.050995	0.071819	0	0.019422	0.048917	0.023874	0.00156	0.08891	0.070106	0.030877	0.006087	0.155705	0.034402	0.02651	0.077127	0.106948	0.108484	0.00347	0.039257	0.001585	0.014504	0.007771	0.055419	0.049814
ENSG00000126107	HECTD3	10.994412	12.800951	10.577346	17.096537	6.49301	5.880021	4.696325	1.72024	7.093842	4.207947	3.855337	7.411691	14.953159	10.346204	8.280391	14.13468	14.667677	11.824076	7.289112	6.13161	11.336645	7.463523	1.587236	3.818502	7.471158	3.336622	6.30297
ENSG00000126088	UROD	11.544829	10.864002	13.108447	13.7588	5.480936	1.730583	9.329916	1.723194	11.936357	4.683614	8.847193	6.900523	13.322426	10.056946	13.654412	12.83763	18.27356	8.470659	14.026279	9.085112	9.350224	15.569598	1.050921	10.987436	8.943837	15.27983	15.778194
ENSG00000162415	ZSWIM5	1.114108	1.813242	0.452806	2.615414	0.678559	0.57899	0.80907	0.132355	1.072069	0.721845	0.286408	1.995627	1.347777	1.251849	0.713704	1.474497	0.9635	2.066273	0.61157	0.316952	1.377368	0.59183	0.183511	0.376339	0.784361	1.015411	1.050364
ENSG00000264650	AL359473.1	0.044229	0	0	0.01943	0.280899	0.055165	0.136875	0	0.572879	0	0	0	0.075498	0.070902	0.290614	0.077603	0.152593	1.312975	0.063344	0	0.331738	0.14306	0	0	0	0	0.03586
ENSG00000234315	OSTCP5	0.11971	0.155166	0.071017	0.101423	0	0	0.01456	0	0.173386	0.059116	0	0	0.223426	0.152506	0.044516	0.067622	0.004803	0.142893	0.09315	0	0.114902	0.131102	0	0.029412	0	0.025004	0.026527
ENSG00000221707	AL592294.1	0	0	0	0	0	0	0.19339	0	0	0	0	0	0.112997	0	0	0	0	0	0	0	0	0.049631	0	0	0	0	0
ENSG00000186603	HPDL	0.659927	0.905112	0.892067	1.295515	0.279116	0	0.393807	0.149618	0.576199	0.234139	0.319761	0.750126	1.120861	0.596993	0.490455	1.05612	0.416667	1.231195	0.156045	0.541559	0.429175	0.552522	0.005136	0.150575	0.24914	0.380743	0.474686
ENSG00000132781	MUTYH	7.727544	7.710001	9.321543	10.704964	4.545563	2.42951	3.787265	0.275929	7.015435	2.511261	3.509611	6.451818	8.889674	5.906391	6.636856	8.653111	4.508567	10.012387	10.855156	6.862401	6.308022	8.239209	0.402961	2.716833	2.576205	3.049399	3.874528
ENSG00000132773	TOE1	2.109841	2.352626	2.660117	2.825328	0.988931	1.523499	0.983878	0	2.210628	1.140082	1.333348	1.885293	2.753101	2.13498	2.382243	3.467506	2.305402	2.699165	2.641492	2.409374	2.364947	2.469062	0.231312	2.269392	1.525969	2.123805	2.279
ENSG00000070759	TESK2	2.437865	5.192133	1.199152	6.641411	1.710508	2.094737	1.514351	0.443392	1.649184	2.270766	1.180816	3.949287	5.427091	4.530108	2.037215	6.063495	1.25076	4.89408	1.466122	1.634722	5.176991	1.111312	0.52169	1.852944	3.693823	1.407887	2.796664
ENSG00000238945	snoU13	0.847403	0.794841	0.010458	0.608497	0	0	0.498349	0	0.192019	0.612757	0.258609	0	0.350692	0.150153	0.199643	0.9861	0.278393	1.636337	0.1733	0.374065	0.557198	0.251783	0	0	0.445545	0.109339	0.150866
ENSG00000236872	RP11-291L19.1	1.029345	2.177055	0.206447	2.81295	0.778067	1.366013	1.006015	0.565795	0.444961	0.284478	0.341192	1.275158	1.061197	0.702035	0.599076	2.097448	1.3885	1.866591	0.304456	0.41771	1.276417	0.614464	0.133321	0.100922	0.146919	0.195353	0.366388
ENSG00000236624	CCDC163P	0.388286	0.251377	0.323968	0.226325	0.236125	0.289068	0.292574	0.174775	0.440275	0.04236	0.465185	0.224789	0.14637	0.172391	0.454612	0.624085	0.471072	0.319262	2.602334	0.678372	0.237751	0.53422	0	0.409217	0.155678	0.44808	0.294893
ENSG00000132763	MMACHC	1.156664	1.801387	1.33225	2.082601	0.602846	0.601497	1.483652	0.170863	1.590941	0.650493	1.155254	1.964599	2.171706	1.157047	1.5534	1.711279	1.616532	2.229482	2.65424	1.493472	0.970529	1.591444	0.141812	1.148843	1.056716	1.143922	1.117228
ENSG00000117450	PRDX1	33.43396	61.006371	26.305119	37.176929	15.683474	14.089966	26.170025	6.131014	28.007141	18.451944	36.954346	41.236279	72.187904	61.408566	34.938358	46.684761	24.693214	45.310184	53.063148	20.160282	28.405136	35.146626	3.745246	43.909698	72.297394	53.676197	74.845642
ENSG00000234379	HMGB1P48	0	0	0	0	0	0	0	0	0	0	0	0	0	0	0	0	0.017549	0	0	0	0	0	0	0	0	0	0
ENSG00000117448	AKR1A1	22.461325	29.237127	22.515818	21.986034	11.68264	9.224278	11.386149	1.281069	18.01409	6.961007	11.368747	11.288357	35.743385	29.271597	32.191147	19.983454	18.931892	15.634636	23.939257	16.439522	17.317982	15.364357	1.945027	15.058144	21.809179	18.75845	25.211573
ENSG00000132780	NASP	17.999393	18.309795	24.670246	21.393171	7.566905	5.128651	19.613228	0.88772	25.604643	7.620254	11.183231	15.671784	21.682068	16.246281	30.37406	29.064062	20.463734	24.957462	16.017567	22.649426	14.546874	24.6341	1.593285	9.183669	13.767263	10.709238	15.542026
ENSG00000159588	CCDC17	1.950846	2.212132	1.185632	2.978608	0.39976	1.00504	0.650603	0	0.663696	0.766674	0.531392	2.050935	1.867031	1.549612	2.07519	3.754625	0.780071	4.095975	0.527236	0.966673	2.119804	1.208104	0.079202	0.249004	0.3865	0.766109	0.605262
ENSG00000159592	GPBP1L1	22.586182	30.293344	23.667521	28.722984	10.695289	10.4475	26.237862	2.431217	20.843908	9.579372	17.725863	22.780962	32.171001	22.270746	25.376263	27.125412	15.732276	27.464491	23.511316	19.909229	23.635645	27.623196	2.485141	13.938375	20.116817	18.322985	18.186199
ENSG00000225447	RPS15AP10	2.185527	3.271277	4.359927	5.384458	0.812627	0	1.601436	0.604849	3.14161	0.94761	1.621918	2.200413	3.46534	1.468261	5.015161	2.834154	2.402835	3.210683	3.906227	2.440329	2.161312	5.046526	0.411282	0.267193	0.844666	1.086586	1.186554
ENSG00000234329	RP11-767N6.2	2.240243	2.9089	3.824579	7.428032	0.364674	0.261675	0.865372	0.048755	3.396502	0.14714	0.803985	1.83748	4.254551	1.588936	5.052212	4.43089	1.704118	3.388547	4.087861	1.081446	1.378505	5.215314	0	0.325871	0.410278	0.643752	0.684896
ENSG00000159596	TMEM69	3.376482	4.362657	4.669849	3.690638	2.203052	1.254997	5.119823	0.612826	4.595456	1.308144	5.962763	3.412542	4.623379	3.882737	3.91641	3.036448	3.359586	3.388967	7.121021	3.790038	2.81601	4.240486	0.435658	6.643646	3.106235	4.481109	3.93297
ENSG00000197429	IPP	7.271187	7.146555	10.183909	7.490537	5.072176	3.201206	11.837189	0.707437	8.413224	1.900379	7.744228	7.310054	7.204017	5.102153	5.782003	6.019662	9.057329	8.73991	11.488981	7.669341	6.816625	10.07309	0.371106	7.807265	4.734919	8.188783	7.736838
ENSG00000230896	RP11-767N6.7	2.011282	2.067518	3.152801	2.737402	0.919163	0.433983	5.930735	0.307518	3.350951	0.286934	3.050277	3.202561	2.476157	1.160055	2.103921	1.997576	2.145385	2.550124	3.068472	2.932632	2.262171	4.016491	0.167038	2.35295	1.433915	3.174994	2.224933
ENSG00000236111	RP11-630I5.1	0.078481	0.199638	0.053412	0.012253	0.081842	0.023044	0.231384	0.06432	0.037846	0	0.281361	0.097005	0.060453	0.102492	0.042298	0.068712	0.200805	0.116709	0.009841	0.209723	0.082598	0.163776	0	0.12894	0.098597	0.163215	0.159999
ENSG00000086015	MAST2	17.403477	11.573277	21.956591	15.175469	12.149462	4.223955	10.696572	0.665	20.529099	5.957467	6.107223	15.313082	11.566298	9.573346	33.541862	18.6488	16.082767	16.872972	19.39496	20.940899	14.545237	14.936306	0.983796	4.836155	5.410402	8.69178	9.759042
ENSG00000232467	TMA16P2	0.202322	0.137147	0.468498	0.236684	0.287128	0	1.733698	0	1.028418	0.018118	0.293833	0.190514	0.154541	0.0692	0.560302	0.19665	0.438033	0.208303	0.272524	0.502314	0.374325	0.392761	0	0.063221	0.051064	0.187259	0.084172
ENSG00000117461	PIK3R3	3.627035	2.705307	4.1671	5.908355	3.30943	1.397048	10.463253	0.633495	6.16093	1.474881	5.081463	7.273464	4.758107	3.17643	14.03629	4.950959	3.069252	7.685799	4.720023	7.865546	3.01069	5.684904	0.512681	6.223714	2.308537	5.680889	4.165083
ENSG00000226957	RP4-533D7.4	0.369382	0.328696	0.55353	0.252195	0.193889	0	1.261333	0	0.466089	0.1377	0.276053	1.166093	0.833984	0.165336	2.164723	0.548862	0.210804	0.772787	0.172544	0.97596	0.324901	0.416795	0.196467	0.331097	0.342901	0.182989	0.126122
ENSG00000233114	RP4-533D7.3	0.766318	0.598764	0.761759	2.283733	1.024962	0	7.33073	0	1.121669	0.174724	0.388487	2.807277	1.921488	0.472167	4.907266	1.102883	0.921922	1.551829	0.279959	2.542856	1.595128	1.095899	0.225383	0.497496	1.174242	0.602021	0.174909
ENSG00000227857	RP4-533D7.5	0.010346	0.049988	0.08806	0.168396	0	0	0.012024	0	0	0	0	0.330171	0	0.040407	0.125206	0.065852	0.087211	0.118345	0.008972	0.069308	0	0.022838	0	0.021973	0	0.115758	0.043048
ENSG00000117472	TSPAN1	0.559563	1.848374	0.861415	3.103272	0.211716	0.255544	0.412945	0.240784	0.33766	0.627501	0.031077	2.173355	1.392306	0.94394	0.296115	2.642892	0.962237	3.523857	0.061314	0.702993	1.68234	0.29978	0.079976	0.194852	0.9338	0.279195	0.749958
ENSG00000250719	RP11-322N21.2	0	0	0	0	0	0	0	0	0	0	0	0	0	0	0	0.065313	0	0.097741	0	0	0	0	0	0	0	0	0.084226
ENSG00000085998	POMGNT1	9.863426	10.193851	11.533234	11.994337	5.907722	3.024068	8.405115	0.689103	12.268421	2.890071	6.34964	9.563636	11.007075	9.269544	12.40312	10.537469	10.880496	11.951858	16.511993	11.193404	9.639256	12.706625	1.080715	6.824361	7.131352	9.932615	10.068873
ENSG00000171357	LURAP1	1.674651	1.783021	0.725265	2.939413	1.340354	0.972907	1.068929	0.087712	1.431259	0.733034	2.068013	3.842449	1.855799	2.041472	0.63747	3.007211	1.116309	3.665679	2.573437	0.840248	2.75558	0.411151	0.224049	1.268057	1.149547	0.725665	0.982535
ENSG00000085999	RAD54L	0.878199	1.086565	2.013603	1.348362	0.409673	0.417071	0.755867	0	1.477555	0.484932	0.592834	0.776693	1.2179	0.75308	1.806318	1.073005	2.567826	1.379097	0.342341	2.153201	0.806793	1.688694	0.075029	0.212422	0.555908	0.438133	0.468679
ENSG00000132128	LRRC41	15.09472	15.664891	22.292023	14.516995	9.344839	4.849419	14.748802	1.463027	17.159327	7.029389	9.928976	10.490814	16.880774	15.268965	20.912075	18.335213	21.271494	17.671135	22.038721	18.849907	14.345095	15.729841	1.809677	12.079206	14.300027	13.809602	15.757782
ENSG00000173660	UQCRH	20.364471	30.432066	25.340435	24.58534	11.237244	9.566569	31.022648	4.333884	21.882324	11.778927	42.614506	29.072531	50.115032	48.152145	21.001146	28.724606	22.50794	35.303879	33.382687	31.403416	20.909147	26.294388	3.144291	50.560829	32.179085	49.794472	42.447048
ENSG00000117481	NSUN4	6.441993	7.21284	6.42326	9.919333	3.103411	1.935203	2.478752	0.422006	5.151261	2.136627	4.209414	5.814157	6.706504	5.534904	6.042585	6.987302	5.681561	7.691795	7.101737	5.57217	7.007407	5.118509	0.750861	4.266094	5.143298	4.273113	4.465685
ENSG00000225779	RP4-603I14.3	0.692861	0.880978	1.012045	1.778959	0.189605	1.458458	1.612568	0.872586	0.782436	0.587387	0.608641	1.916886	0.754073	0.570875	0.201911	0.476936	0.548593	1.118186	0.399512	1.451322	0.378807	0.660592	0.018773	0.301754	0.391702	0.479422	0.623264
ENSG00000117480	FAAH	4.457934	7.631331	5.167282	12.565775	1.653533	2.755133	2.042932	0.213531	4.881019	1.193969	1.633627	3.720709	6.5998	3.92943	1.702691	8.252475	0.846056	8.360939	4.868854	4.954706	6.137912	3.090459	0.439411	1.577003	2.753334	1.37522	2.931726
ENSG00000232022	RP5-1109J22.1	0.501305	0.248468	0.175266	0.825191	0.231921	0	0.030156	0	0.179471	0	0	0.165022	1.140114	0.34314	0.198928	0.451372	0.236696	0.760829	0.135959	0.181653	0.567966	0	0	0.071076	0.202975	0.043896	0.059147
ENSG00000224863	RP5-1109J22.2	0.101133	0.136627	0.038528	0.218708	0	0	0	0	0	0	0.012465	0	0.21014	0.119838	0.131284	0.091718	0.218331	0.134355	0	0.236722	0.060869	0	0	0.020846	0	0	0
ENSG00000225667	LINC00505	0	0	0	0	0	0	0	0	0	0	0	0	0.054158	0.046904	0	0	0.838753	0	0	0.137686	0	0	0	0	0.034258	0	0.050374
ENSG00000197587	DMBX1	0.163973	0.076378	1.118209	0	0.009796	0	0.096013	0	0.34456	0	0.10276	0	0.362426	0.237435	0.292834	0.020225	0.23602	0	0.220124	0.963189	0	0.551774	0	0.172949	0.0194	0.201571	0.100758
ENSG00000269956	MKNK1-AS1	1.035735	1.154849	0.98321	1.227373	0.7756	0.545074	0.759782	0	0.571001	0.27602	0.605731	1.123183	0.855293	0.576175	1.024664	1.156625	1.333371	1.0298	0.932635	0.635017	1.121454	0.490366	0.077041	0.181932	0.374076	0.278153	0.292796
ENSG00000162456	KNCN	0	0.012956	0.03323	0.01036	0	0	0	0	0	0.037345	0	0	0	0.013087	0	0	0.00966	0.006214	0	0	0	0	0	0	0	0.0237	0
ENSG00000079277	MKNK1	15.007224	15.63766	15.593511	16.197704	11.749158	7.031993	9.443145	1.606164	9.549523	4.191219	7.388705	13.47765	19.047491	14.329597	18.189907	19.79381	13.728348	16.215904	13.062156	10.341252	16.914364	6.884905	1.651635	4.054406	8.032806	6.094236	7.83604
ENSG00000142961	MOB3C	5.46293	4.922282	6.975718	6.619657	2.802615	1.771002	2.752656	0.437321	5.03304	2.12886	1.823622	3.64778	5.074851	4.787474	6.291469	6.780493	5.315057	5.79848	4.850039	6.4062	5.04966	3.325306	0.579367	3.867334	5.209156	2.439548	4.017243
ENSG00000123472	ATPAF1	6.175891	9.873174	6.922398	9.566625	4.18535	3.429847	7.486213	0.495233	7.793279	2.269097	6.315289	10.19922	8.803241	5.930963	4.743101	7.638558	7.207273	10.198261	9.791465	5.291624	6.150341	3.716237	0.440864	4.015369	4.551056	3.747755	6.012481
ENSG00000159658	EFCAB14	22.20211	23.625961	17.287954	17.617973	12.241341	9.145471	22.019451	3.211322	24.83725	9.956303	19.871746	17.058016	25.355413	22.284754	15.552276	21.495609	16.544985	20.677671	19.321127	15.688096	20.640015	15.50132	2.40635	17.008337	21.784931	17.712181	19.101034
ENSG00000233647	RP11-8J9.1	0.704367	0.805298	0.701245	0.664278	0.450778	0	0.525671	0	0.340298	0.488572	0.767698	1.648748	1.085045	0.481947	0.607815	0.430021	0.341101	0.828511	0.647622	0.664166	0.938604	0.254092	0.050749	0.085237	0.343714	0.25361	0.40001
ENSG00000186118	TEX38	0.863656	1.215123	0.798722	0.999193	0.693491	0	0.735713	0	0.864534	0.202382	0.316178	0.730306	0.993681	0.845856	0.792051	1.471725	0.570072	1.158058	0.376628	0.918191	0.878062	0.355105	0	0.241523	0.465741	0.402349	0.574717
ENSG00000228237	EFCAB14-AS1	1.032429	1.025676	1.213441	1.153602	0.953156	0	0.767585	0	1.223288	0.60918	1.222209	0.505508	1.478157	0.597998	0.929996	1.030052	0.861961	1.646052	0.796933	1.201134	0.312361	1.019998	0	0.20227	0.463089	0.485706	0.558933
ENSG00000236476	RP11-8J9.5	0	0	0	0.027708	0	0	0	0	0	0	0.002842	0	0.004676	0	0.005783	0	0	0.049119	0	0	0	0.004255	0	0	0	0.019549	0.037284
ENSG00000142973	CYP4B1	5.374079	25.081444	4.065842	13.979989	1.152303	5.423542	0.294562	0.931426	0.129244	8.515833	8.17548	7.778254	21.198845	17.035727	0.02048	16.596989	0.032784	6.594114	324.314423	0.121551	17.019609	0.055813	2.416632	18.137962	8.884513	0.473918	4.573727
ENSG00000154198	CYP4Z2P	1.139935	4.128265	0.911077	2.355109	0.232261	1.656603	0.076514	0	0.053742	1.193792	1.942293	1.512774	3.825628	2.856173	0.066362	2.791433	0	2.241243	8.98535	0.065003	2.539327	0.03202	0.09833	1.329771	1.130947	0.213011	0.661328
ENSG00000238145	RP11-346M5.1	0.675787	1.93921	0.587982	0.827174	0.080686	0.740713	0.107261	0.046834	0.079038	0.462949	0.294146	0.813267	2.09189	1.586712	0.146918	1.107043	0.016023	1.47649	1.58978	0.170001	1.212448	0.184725	0.0727	0.511188	0.441692	0.091233	0.278382
ENSG00000187048	CYP4A11	0.565537	2.204383	0.48158	1.142566	0.132553	1.00297	0.046464	0	0.067065	0.589582	0.385695	1.6708	2.379791	1.504486	0.133613	1.874599	0.026227	1.149964	1.040884	0.228863	1.13984	0.084187	0.239778	0.643691	0.905321	0.194408	0.400206
ENSG00000186377	CYP4X1	1.787734	3.122519	1.144967	4.595235	0.657035	0.396633	0.278463	0	0.577576	1.076058	0.436604	3.780873	2.743571	2.06685	0.486891	4.574241	0.18108	5.030189	1.143085	0.541927	2.962516	0.094583	0.176889	1.446194	1.711133	0.336354	1.070408
ENSG00000259832	CYP4A26P	0.407027	1.923497	0.852476	1.73184	0.639462	0.503636	0	0.991123	0.117243	0.114183	0.141083	1.632004	1.607328	0.857038	0.005292	1.418926	0	0.585123	0.840755	0.011456	1.185146	0	0	0.880238	0.719417	0.102442	0.707652
ENSG00000261196	CYP4A43P	0.544684	1.132952	0.463484	0.794533	0	0	0	0	0	0.098832	0.028279	0	0.699492	0.301516	0	1.057699	0.125874	0.730608	0.255255	0.148086	0.222182	0	0	0.411443	0.455606	0.163392	0.140037
ENSG00000261593	CYP4A27P	0.357947	1.091922	0.582324	1.710532	0	0.719364	0.103841	0	0.02052	0.190504	0.578376	0.640134	1.747815	1.106323	0.062996	0.813035	0	0.649954	0.960063	0.244776	0.64837	0	0.157545	0.552574	0.656421	0.149234	0.124615
ENSG00000261290	CYP4A44P	0.178142	0.741598	0.0941	0.726145	0.271319	0.701256	0.085419	0	0.042415	0.08977	0.251741	0.159159	1.137896	1.111971	0	0.496576	0	1.242751	0.208086	0.124027	0.089637	0	0.325388	0.352011	0.592532	0.124875	0.156887
ENSG00000186160	CYP4Z1	0.303463	0.723888	0.383877	0.700382	0.153256	0.322208	0.239396	0	0.29097	0.359138	0.525849	0.704132	0.958073	0.807248	0.29742	1.216167	0.056948	1.062723	0.757153	0.398137	1.062776	0.30015	0	1.361208	0.660689	0.122713	0.200654
ENSG00000225154	RP11-184J23.2	0.513786	1.855272	0.684482	1.353539	0.164785	0.559915	0.126073	0.050324	0.089288	0.733989	0.481303	0.828034	2.375212	1.333762	0.245224	1.622886	0.027744	1.29529	1.317199	0.18298	1.317339	0.217459	0.067624	0.498991	0.38249	0.179895	0.322722
ENSG00000225506	CYP4A22-AS1	0.205388	0.137108	0.301628	0.110396	0.1081	0	0.339391	0	0.885038	0.027199	0.416218	0.155309	0.155852	0.012559	0.918579	0.170159	0.219784	0.218731	1.529802	0.955235	0	0.824232	0	0.232758	0	0.245765	0.217495
ENSG00000162365	CYP4A22	0.244223	0.407974	0.31065	0.55098	0.292206	0.161185	0.205916	0	0.335171	0.208493	0.386235	0.563003	0.526006	0.339996	0.516439	0.856267	0.060237	0.323181	0.53517	0.551834	0.348841	0.38031	0	0.396327	0.147529	0.226634	0.22923
ENSG00000225514	MTND1P34	0	0.107276	0.021165	0	0	0	0.26427	0	0.327004	0	0.244703	0.287575	0.049743	0	0.192317	0.06604	0	0	0.277341	0.079041	0	0.254778	0	0.051017	0	0.103199	0.091186
ENSG00000224805	LINC00853	0.137298	0.235499	0.066647	0.079228	0	0	0.06615	0	0.127742	0	0.249911	0.151368	0.055045	0.140706	0.058927	0.165882	0	0	0.306157	0.158593	0	0.026411	0.107083	0.214229	0.126097	0.247092	0.123641
ENSG00000162366	PDZK1IP1	1.848868	11.549013	0	2.093164	0.038892	5.933026	0	1.26922	0	3.143459	0	2.094038	21.769739	15.855775	0	7.836035	0.037544	2.078215	0	0.389729	4.570882	0	1.089104	0	18.251757	0.01968	6.948993
ENSG00000162367	TAL1	2.343364	1.51037	0.440806	2.743057	1.293722	0.389685	0.652184	0.050017	0.958214	0.844809	0.403117	1.377559	1.780013	1.743504	0.912254	2.123398	0.800223	1.678636	0.259482	0.847226	2.12846	0.165747	0.202597	0.480852	1.472023	0.396174	0.928831
ENSG00000226252	RP1-18D14.7	0.375155	0.289987	0.093293	0.644459	0.293218	0.125869	0.18241	0	0.273459	0.054629	0.045442	0.570288	0.216647	0.225368	0.25582	0.373241	0.091437	0.276263	0.028963	0.277585	0.445328	0.047188	0.0345	0.05897	0.177534	0.047199	0.082291
ENSG00000123473	STIL	0.928866	0.892042	2.019548	0.65694	0.753368	0.366154	1.456642	0	1.854671	0.335383	1.413856	0.607019	1.399517	0.921837	3.073523	1.102009	3.163737	0.932468	0.694552	2.588668	0.448883	2.532358	0.078061	0.510592	0.498012	0.772028	0.59752
ENSG00000162368	CMPK1	18.28676	24.207684	17.893869	15.336526	9.750001	11.461071	24.140657	6.214658	18.894053	11.757553	14.957032	21.270096	27.736954	26.322294	16.475945	17.19029	16.107546	25.444021	16.137739	16.100191	20.829388	15.814751	2.245469	19.933102	25.29747	24.131041	26.969296
ENSG00000225762	RP11-511I2.2	1.373254	1.848851	3.29956	2.000101	1.222524	0.885971	3.090278	0	1.747577	0.443638	1.257975	2.452918	1.337773	1.334593	1.230965	1.222394	1.187874	1.815398	0.613289	2.108216	2.404874	1.631735	0	1.211521	0.404842	1.793304	1.496919
ENSG00000186790	FOXE3	0.265686	0.021084	0.397415	0.111585	0.160607	0	0.47207	0.006998	0.943468	0.023978	0.173705	0.039464	0.077932	0.060378	0.072775	0.077655	0.142083	0.067952	0.082092	0.5359	0.077861	0.283709	0	0.126947	0.014652	0.295235	0.395782
ENSG00000237424	FOXD2-AS1	2.536654	0.284026	4.902689	0.394106	0.849044	0.083798	2.211293	0.010196	8.657697	0.051799	1.803713	0.118401	0.347202	0.216633	0.636653	0.662859	1.32144	0.258373	9.894922	2.752594	0.38583	6.3572	0.040537	3.493791	0.115431	2.688301	2.156139
ENSG00000186564	FOXD2	2.108063	0.297423	4.196357	0.309982	1.180043	0.279945	2.883447	0.052326	5.770827	0.129433	2.533869	0.213367	0.15819	0.216049	0.237277	0.487844	0.443241	0.194993	6.442184	2.614675	0.514365	2.692666	0.011674	4.290138	0.172084	3.213417	2.344377
ENSG00000271355	RP4-666O22.3	0	0	0	0	0	0	0.005868	0	0.032802	0	0	0	0.054604	0	0	0.005996	0.004689	0	0	0	0	0	0	0.005189	0	0	0
ENSG00000229554	RPL21P24	0	0.017908	0.041727	0	0	0	0.021625	0	0.065552	0	0.006053	0	0	0.010867	0	0.005919	0	0.013626	0.007287	0	0	0	0	0.011715	0.023122	0.019866	0.014323
ENSG00000221346	AL356458.1	0	0	0	0	0	0	0.025636	0	0	0	0	0	0	0	0	0	0	0	0	0	0	0	0	0	0	0	0
ENSG00000227883	ATP6V0E1P4	0	0	0	0	0	0	0	0	0	0	0	0	0	0	0	0	0	0	0	0	0	0	0	0	0	0	0
ENSG00000221447	AL591415.1	0	0	0	0	0.063985	0	0	0	0	0	0.087203	0	0	0	0	0	0	0	0	0	0	0	0	0	0	0	0
ENSG00000227947	RP11-543D5.1	0.198853	0	0.326989	0	0	0	0.368818	0	1.543538	0	0.113682	0	0	0	0	0	0	0	0.503513	0	0	0.181354	0	0.160371	0	0.568821	0.229534
ENSG00000269113	TRABD2B	1.063286	0.866696	2.94475	1.726867	0.543637	0.297969	0.569809	0.048112	2.711672	0.213445	0.51082	0.527485	0.774175	0.739268	0.156236	0.952344	1.552579	1.123994	1.555698	2.389717	0.783095	2.029675	0.033198	0.253302	0.709333	1.066562	0.548193
ENSG00000223814	RP11-543D5.2	0.000137	0.004991	0.020742	0.005608	0	0	0.002699	0	0.008752	0	0.003809	0	0.004539	0.000322	0	0.002816	0.023347	0	0.008838	0.019211	0.003353	0.007442	0	0.000979	0.002061	0.003734	0
ENSG00000273395	FLJ00388	0.00008	0.000027	0.000163	0.000345	0.000268	0.000011	0.000029	0	0.000103	0.000023	0.000052	0.000078	0.000018	0.000061	0.000007	0.000037	0.000095	0.000069	0.000033	0.000054	0.000025	0.000064	0	0.000009	0.000046	0.000033	0.000019
ENSG00000225028	RP11-330M19.1	0.492154	0.342213	1.40559	0.472256	0.159251	0.229624	0.659119	0	2.466641	0	0.533202	0.316608	0.418523	0.184554	0.138909	0.506983	0.121479	0.359732	1.803217	1.123971	0.263968	2.708719	0	0.091848	0.073921	0.550392	0.111569
ENSG00000226133	RP4-683M8.2	0.112412	0.099477	1.022873	0.207969	0.260486	0	0.321493	0	0.205367	0	0.093944	0	0.257584	0	0.034409	0.132003	0.898118	0.14983	0.369767	0.560238	0.134125	0.706499	0	0.021609	0	0.049738	0.043027
ENSG00000231413	RP11-193P11.3	0	0	0.51762	0	0	0	0	0	0	0	0	0	0	0	0	0	0.161738	0	0.096524	0.253218	0	0.397345	0	0	0	0	0
ENSG00000237180	CYP46A4P	0	0.134826	0.623617	0.314893	0	0.07015	0	0.229548	0.095972	0	0.059262	0.048656	0.056473	0.152032	0.071235	0.112557	0.636084	0.484156	0.077249	0.314429	0	0.432364	0	0.037252	0.022187	0.097788	0.088874
ENSG00000242267	SKINTL	0.596003	1.136342	2.508168	0.79449	0	0	0.535112	0	1.159185	0	0.39579	0.695903	1.226036	0.765022	0.66762	0.775057	1.489262	1.4665	0.736342	0.824374	0.847346	3.765683	0	0.955181	0.093112	0.604398	0.642965
ENSG00000269709	AL109659.1	0.04487	0.326538	0.6315	0.136064	0.027023	0	0.264584	0	0.185552	0.048225	0.044285	0.094818	0.226047	0.069665	0.109606	0.122592	0.734162	0.105568	0.067143	1.056809	0.166104	0.56552	0	0.053846	0.010393	0.083274	0.070892
ENSG00000223720	RP5-1024N4.2	0	0.084805	0.629032	0.400521	0.542208	0	0	0	0.573496	0	0.621851	0	0.163615	0.120346	0.457223	0.083203	0.670725	0.151948	0.214784	0.687071	0.382276	1.669599	0	0.571587	0	0.316416	0
ENSG00000117834	SLC5A9	3.175508	2.717174	8.896977	4.306023	2.397896	0.613036	8.989906	0.160493	10.777762	0.840647	6.160469	3.644817	3.311893	2.062449	3.750119	2.566284	1.548462	2.602277	9.923311	6.184553	3.630273	12.43969	0.070294	4.318801	1.465608	3.287261	2.265896
ENSG00000272491	RP5-1024N4.4	0.661659	0.557454	2.47831	1.256498	0.476314	0.129338	1.365156	0.155603	2.414594	0.206125	1.035184	1.006123	0.780698	0.551686	1.043435	0.712851	0.286507	0.766798	2.177178	1.313756	0.940331	2.848189	0.076564	1.272172	0.150125	0.647273	0.339792
ENSG00000132122	SPATA6	6.506267	4.838339	12.616874	4.696404	4.225897	1.449397	15.647194	1.006982	10.987226	1.614208	12.781971	3.511317	5.310232	4.894401	5.714115	6.227571	3.242644	5.520007	21.694818	9.831616	5.756138	19.053711	0.720015	12.697667	2.830407	10.215565	5.827114
ENSG00000224986	PPP1R8P1	0.928973	0.631788	3.067477	0.802302	0.561225	0.060126	1.376931	0	2.345254	0.383367	1.102825	0.428863	1.045807	0.703778	1.355655	1.373492	0.286864	0.89944	4.253493	1.074832	0.262451	3.682142	0	0.729708	0.206069	0.96234	0.837903
ENSG00000206700	RNU6-723P	2.572716	1.82309	5.279189	1.689205	3.689978	0.354827	21.693945	0.325	5.612835	0.625128	13.746702	3.001452	2.360026	1.570243	1.578637	2.810894	1.465218	2.056875	4.785168	5.985547	2.884169	3.781944	0.261206	2.965659	1.29219	2.671781	2.232077
ENSG00000235105	RP11-329A14.1	1.613298	1.136397	2.384808	1.293834	0.502359	0.581259	2.689336	0.133838	1.628945	0.089493	2.580618	1.097629	0.897718	0.585143	1.716862	1.029159	0.858202	0.841871	3.30003	1.858834	0.872193	3.128935	0.024866	1.332921	0.347365	1.402737	0.773698
ENSG00000223175	RNU4-61P	0.735469	0.327151	1.52227	0.500894	0	0	2.150287	0	0.942455	0	1.405309	0.350417	0.524395	0.355065	0.761216	0.275644	1.0729	0.123558	2.975881	0.85897	0.399013	2.721716	0	0.431542	0.213198	0.474453	0.28418
ENSG00000232514	RP11-329A14.2	0	0	0	0	0	0	0	0	0.059998	0	0.005421	0	0	0	0	0	0	0	0.011915	0	0	0.029705	0	0	0	0	0
ENSG00000186094	AGBL4	0.775248	0.506643	0.818955	0.420042	0.526908	0	2.32254	0	1.492991	0.077173	0.787849	0.188845	0.414514	0.39803	0.955038	0.473885	0.001732	0.679386	1.562672	1.459194	0.373161	1.267744	0.018855	0.853612	0.167123	1.309933	0.957334
ENSG00000162373	BEND5	2.51524	1.211036	3.619463	1.775356	1.499778	0	4.099667	0	4.70315	0.444117	2.982582	0.437528	0.867227	0.972121	1.727086	1.739405	0	0.852299	3.533894	2.936031	0.816996	4.120618	0.064089	3.724873	1.131232	5.613828	3.554796
ENSG00000229846	RP11-141A19.1	0.137485	0.035696	0.147759	0.039518	0	0	0.480823	0	0.180471	0	0.15733	0.208049	0	0.027258	0.154913	0.060804	0	0	0.188631	0.033409	0	0.170642	0	0.054338	0	0.090967	0.09627
ENSG00000239144	snoU13	0.291724	0	0.270419	0.155574	0.072833	0	0.637036	0	0.131688	0	0.201076	0.027782	0.055582	0.015289	0.037192	0.018565	0.018293	0.269928	0.108303	0.385155	0	0.35938	0	0.128153	0.017369	0.051635	0.09627
ENSG00000230114	RP11-141A19.2	0.064562	0	0.062472	0.049697	0.040258	0	0.253167	0	0.040398	0.05657	0.116852	0	0.039937	0.016257	0.057004	0	0	0	0.132876	0.138786	0	0.026223	0	0.041834	0.02021	0.099658	0.079618
ENSG00000225623	AGBL4-IT1	0.332236	0.053833	0.349033	0.05439	0.347284	0	1.554298	0	0.454918	0.0256	0.335256	0	0.033386	0.013359	0.326313	0.124379	0	0.141605	0.523527	0.52293	0.077225	0.323562	0	0.260007	0.059038	0.32508	0.112685
ENSG00000237478	RP5-926E3.1	0.139998	0	0.472905	0.13839	0	0	0.124759	0	0.477916	0.038923	0.089225	0	0.204247	0	0.410263	0.317088	0	0.198904	1.158813	0.1655	0	0.499353	0	0.02774	0.009306	0.156469	0.08051
ENSG00000215887	ZNF859P	0.270249	0.087087	0.163341	0.127855	0.3719	0	1.530142	0	0.386656	0.00251	0.501898	0.169422	0.086083	0.098035	0.336871	0.129206	0.023314	0.304568	0.559218	0.828167	0.053269	0.28082	0.015646	0.248464	0.044793	0.44307	0.228993
ENSG00000221746	AL645730.1	0.209505	0.123009	0.125234	0.276324	0.264213	0	0.224418	0	0.63018	0	0.105586	0	0.041724	0	0.571096	0.051727	0	0.09382	0.998626	0.66027	0	0.187045	0	0.154672	0.045574	0.137436	0
ENSG00000227839	AL645730.2	0.321259	0.135886	0.231708	0.107638	0.175098	0.047802	1.024985	0	0.427335	0	0.316742	0.104807	0.087062	0.058802	0.29263	0.080356	0	0.155739	0.405184	0.807907	0.085523	0.235758	0.022811	0.136188	0.025332	0.313689	0.200933
ENSG00000233595	MTND2P29	0.306645	0.016678	0.118182	0.132965	0.1134	0	2.283057	0	0.04868	0	0.195467	0.020442	0.063725	0.067843	0.101125	0.186463	0	0.170749	0.406148	0.713518	0.075401	0.257902	0	0.141361	0.02955	0.384984	0.230475
ENSG00000162374	ELAVL4	11.573039	0.144448	1.418619	0.034594	0.582071	0.227772	1.70357	0.035073	0.574281	0.052113	0.901395	0.08257	0.1007	0.135911	0.180786	0.084454	0.015669	0.073815	5.132837	4.828902	0.051506	4.125126	0	5.665411	0.065113	48.300434	22.293905
ENSG00000230828	RP11-492I2.1	1.235018	0.263654	0.102612	0	0	0	0.320792	0	0.137299	0	0.14089	0	0.009438	0	0.051376	0	0	0	0.193955	1.458322	0.100992	0.349421	0.087947	0.201727	0	2.343937	0.686201
ENSG00000237337	RP11-567C20.2	0.592187	0	0.121099	0	0	0	0.252202	0	0.062484	0	0.094197	0	0	0	0	0	0	0	0.205007	0.870404	0	0.365309	0	0.147454	0	1.254059	0.561594
ENSG00000233407	RP11-567C20.3	0	0	0.128104	0	0	0	0	0	0	0	0	0	0	0	0	0	0	0	0	0	0	0	0	0	0	0.342135	0.233764
ENSG00000234080	RP11-183G22.1	0.096659	0.082176	0.052802	0.002803	0.135211	0	0.12581	0	0.004177	0.009619	0.039103	0.101709	0.018626	0.019727	0.012969	0.018493	0.01861	0.003959	0.008664	0.172215	0.028251	0.041378	0.004017	0.114108	0.057073	0.106595	0.094816
ENSG00000229316	HMGB1P45	0	0	0	0	0	0	0	0	0	0	0	0	0	0	0	0	0	0	0	0	0	0	0	0	0	0	0
ENSG00000225671	FCF1P6	0.028317	0	0	0	0	0	0	0	0	0	0	0	0	0	0	0	0.090125	0	0	0	0.017196	0	0	0.044622	0	0.021706	0
ENSG00000142700	DMRTA2	0.803907	0.023398	0.014849	0	0	0	0	0	0.036554	0.041002	0.009164	0.069983	0.015152	0	0.020355	0.027591	1.890948	0	0.004575	1.60765	0.007008	0	0	0.035645	0	0.41959	0.107342
ENSG00000271782	RP5-850O15.4	0.601239	0.980749	0.929213	0.814965	0.457103	0	1.041593	0	0.58836	0.147384	0.474593	0.624074	0.648578	0.597077	0.174927	0.574839	0.863301	1.298423	0.142496	0.360192	0.547167	0.66256	0	0.561253	0.321801	0.672248	0.514511
ENSG00000185104	FAF1	8.418745	11.581556	8.832587	11.07335	4.622484	4.768122	5.619628	1.005655	6.696049	3.875606	5.808481	7.42745	11.788064	9.215232	8.161319	10.474651	5.934084	9.978065	9.201458	6.974126	9.670641	10.541903	1.188127	5.882408	8.785175	7.413864	9.072013
ENSG00000225767	RP5-850O15.3	1.8864	1.883719	2.742267	1.846638	0.930443	1.273431	3.411347	0	2.536816	0.414416	2.964202	2.646624	2.247587	1.126551	2.052058	2.016108	2.152276	3.054314	2.805368	2.204231	1.351117	2.626944	0	0.603344	0.90626	1.33085	1.073457
ENSG00000202140	Y_RNA	0.604257	0.352367	1.059319	0.130734	0	0	0.817879	0	0.538356	0.182025	1.009112	1.033323	0.87882	0.299667	0.367112	1.167359	0.13566	2.027703	0.264155	0.464736	0	0.698896	0	0.09978	0.615383	0.465792	0.382607
ENSG00000207194	RNU6-1026P	0.637891	0.658988	1.121739	0.982132	0.135224	0	0.698223	0	1.022782	0.242659	1.493915	2.154048	1.28985	0.662779	0.833291	1.249911	0.367354	0.779167	1.427541	1.236124	1.079396	1.510178	0	0.05036	0.084527	0.16615	0.419575
[truncated: 56,137 more rows]
